# Supplementary material for: Economic benefits of sharing and redistributing influenza vaccines when shortages occurred
Source: PLoS One. 2017 Oct 17;12(10):e0186418. doi: 10.1371/journal.pone.0186418 (PMC5645113; doi:10.1371/journal.pone.0186418)
Supplement: S1 File — (XLSX) [file pone.0186418.s001.xlsx]

## Sheet: VaccDosage
政府採購之疫苗量，係依預估之「計畫對象」接種情形、人口數、去年度接種狀況、接種意願等估算而得
Demand = VaccinationRatesLastYear x TargetPopulations x ArrivalRate
各縣市流感疫苗數量配賦公式 := 參考去年接種率 x 本年優先施打人口數 (ref: 流感疫苗資訊網建置效益之探討 2008)
2011-2012 年流感季公費流感疫苗接種概況
2011-2012 年流感季各類計畫對象共計接種 258 萬2,859 劑
0.402	65 歲以上老人40.2％
0.412	國小5 年級以上學童至65 歲以下高危險群41.2％。
0.722	國小1-4 年級學童72.2％；									0.25ml / dose			0.5ml / dose
0.319	6 個月 以上至國小入學前之幼兒至少接種1 劑31.9％、完整接種28.7％、部分接種7.2％；									6m-1yr	1-2yr	2-3yr	3-4yr	4-5yr	5-6yr	6-7yr
0.072	部分接種									0yr	1yr	2yr	3yr	4yr	5yr	6yr
					Example 1: Vaccine ordering quantity for 6yr children				首次占整體接種%	1	0.681	0.463761	0.315821	0.215074	0.146466	0.0997431
Flu Vaccine Dose Usage:					1/1, 1/2, 2/2:=	0.319			非首次占整體接種%	0	0.319	0.536239	0.684179	0.784926	0.853534	0.900257
0-3yr 0.25ml per child					1/1 & 2/2 :=	0.287
>3yr 0.5ml per child					1/2 :=	0.072			Doses per child	0.606	0.514447	0.452099	0.409641	0.380726	0.361036	0.347626
The first administered and < 8yr , 2 doses
					6-7yr	100	人	接種一劑機率	接種二劑機率
					首次	9.97431	人	0.319	0.287
					非首次	90.0257	人	0.319
										given
					Vi:=	34.7626	0.5ml doses			1/1 or 1/2	0.319
										1/1 or 2/2	0.287
										2015-01-02	0.072
					Example 2: Vaccine ordering quantity for 2yr children
					1/1, 1/2, 2/2:=	0.319
					1/1 & 2/2 :=	0.287
					1/2 :=	0.072
					2-3yr	100	人	接種一劑機率	接種二劑機率
					首次	46.3761	人	0.319	0.287
					非首次	53.6239	人	0.319
					Vi:=	45.2099	0.25ml doses
							28.7182	1st dose
							6.04443	1st dose + 2nd dose
					2/2:=		2.46365	2nd dose
							34.7626

## Sheet: Population
																									9.41368e-06	3.36016e-11		#NAME?	c1 ($/0.25ml dose):	1
																													c2 ($/0.5ml dose):	1
																										Extra orders			u1 ($ / unmet demand of <65):	1
																										0	0	3100000	u2 ($ / unmet demand of >65):	1
		<- 0.25 ml / dose			0.5 ml / dose ->																										48	202.03	40.3013	186.814
	Doses per population	0.606	0.514447	0.452099	0.409641	0.380726	0.361036	0.347626	0.722	0.722	0.722	0.722	0.412	0.412	0.402	0.402	0.402	0.402	0.402	0.402	0.402	0.402	5495742			269192	2.2096e+06	2.4788e+06			Expected unmet demand cost		Expected overstock cost
lookup	區 域 別 Locality	0 歲	1 歲	2 歲	3 歲	4 歲	5 歲	6 歲	7 歲	8 歲	9 歲	10 歲	11 歲	12 歲	65 － 69 歲	70 － 74 歲	75 － 79 歲	80 － 84 歲	85 － 89 歲	90 － 94 歲	95 － 99 歲	100歲以上	Total Populations	0.25ml demand	0.5ml demand	OrderQty (0.25ml)	OrderQty (0.5ml)	OrderQty (q)	Expected Unmet Dmd cost of 0.25ml	Expected Unmet Dmd cost of 0.5ml	0.25 unmet $	0.5ml unmet$	0.25ml ovstock$	0.5ml ovstock$	0.25ml unmet	0.5ml unmet	0.25ml overstock	0.5ml overstock	0.25ml unmet%	0.5ml unmet%	0.25ml overstock%	0.5ml overstock%	<3yr %	Scenarios	Total Cost	Cost / Population	<3yr% Rank	Populations Rank	0.25 Vaccine Cost
新北市	New Taipei City	33712	36349	36947	30719	28285	32214	34223	34099	34038	34179	35524	36806	38850	139105	101333	66748	45128	27801	10346	2341	590	839337	45618.1	335714	45618.1	335714	381332	1	1	48	202.03	40.3013	186.814	48	202.03	40.3013	186.814	0.00105221	0.000601793	0.000883449	0.000556468	0.119628	1.Zero buffers	381582	0.454623	7	1	45618.1
臺北市	Taipei City	26908	30949	32182	27357	23525	23327	22086	21666	21406	21918	22406	24104	25571	117310	89831	66796	49991	33539	13711	3095	737	698415	38624.2	270583	38624.2	270583	309207	1	1	44	181.032	37.9907	167.099	44	181.032	37.9907	167.099	0.00113918	0.000669044	0.000983599	0.000617551	0.124914	1.Zero buffers	309432	0.443049	4	2	38624.2
高雄市	Kaohsiung City	20394	23028	24296	20454	19274	21887	22419	22571	23204	23881	24416	26056	27506	108311	85450	61009	40744	23241	7346	1240	190	626917	29010.3	253067	29010.3	253067	282078	1	1	38	176.655	29.5579	164.141	38	176.655	29.5579	164.141	0.00130988	0.000698057	0.00101888	0.000648606	0.102845	1.Zero buffers	282292	0.450286	12	3	29010.3
臺中市	Taichung City	23741	26535	28180	23971	22262	24979	26230	26570	26409	27008	28002	29497	31792	84286	66819	49529	34194	19796	6330	1228	200	607558	33584.5	245128	33584.5	245128	278713	1	1	41	172.599	34.7253	159.509	41	172.599	34.7253	159.509	0.0012208	0.000704116	0.00103397	0.000650716	0.120499	1.Zero buffers	278927	0.459095	6	4	33584.5
桃園縣	Taoyuan County	16143	18385	20360	18368	17393	20097	21498	21380	21640	22283	22806	23966	25634	59990	45962	32955	25950	17305	5365	997	201	458678	23554.2	188793	23554.2	188793	212347	1	1	34	152.065	27.7044	140.918	34	152.065	27.7044	140.918	0.00144348	0.000805459	0.0011762	0.000746416	0.110923	1.Zero buffers	212533	0.46336	9	5	23554.2
臺南市	Tainan City	14232	15957	17299	14304	13261	15388	15423	15424	15522	15961	16361	17360	18492	68323	58366	48333	34789	18559	6056	1149	158	440717	20342.2	177041	20342.2	177041	197383	1	1	31	147.749	24.6933	137.252	31	147.749	24.6933	137.252	0.00152393	0.00083455	0.0012139	0.000775258	0.10306	1.Zero buffers	197561	0.448273	11	6	20342.2
彰化縣	Changhua County	10691	11754	12292	10474	9689	10888	11058	11275	11849	12277	13176	13786	14617	45444	42475	36477	26082	13232	4387	785	111	322819	14843.4	130464	14843.4	130464	145308	1	1	27	126.893	21.0442	117.89	27	126.893	21.0442	117.89	0.00181899	0.000972626	0.00141775	0.000903618	0.102151	1.Zero buffers	145462	0.450598	13	7	14843.4
屏東縣	Pingtung County	4958	5532	6240	5243	5077	5785	6172	6395	6799	7159	7542	8089	8721	33744	30593	24852	16797	8346	2632	438	79	201193	7169.3	82608.1	7169.3	82608.1	89777.4	1	1	18	101.987	12.7316	95.4541	18	101.987	12.7316	95.4541	0.00251071	0.00123459	0.00177585	0.00115551	0.0798563	1.Zero buffers	89897.4	0.446822	20	8	7169.3
雲林縣	Yunlin County	4830	5393	5721	5006	4710	5358	5587	5716	6071	6309	6702	7230	7696	29587	28968	25033	17479	8640	2748	495	65	189344	6824.36	77206.2	6824.36	77206.2	84030.6	1	1	18	98.569	12.5689	92.2046	18	98.569	12.5689	92.2046	0.00263761	0.0012767	0.00184176	0.00119426	0.0812129	1.Zero buffers	84147.1	0.444414	19	9	6824.36
苗栗縣	Miaoli County	5424	5831	6065	4872	4128	4694	4925	5005	5086	5336	5456	5811	6190	20319	19464	16760	12198	6800	2275	442	61	147142	7385.2	58480.3	7385.2	58480.3	65865.5	1	1	19	84.6512	15.5573	78.3572	19	84.6512	15.5573	78.3572	0.00257271	0.00144752	0.00210655	0.00133989	0.112125	1.Zero buffers	65969.2	0.448337	8	10	7385.2
新竹縣	Hsinchu County	5371	6018	6686	5685	5480	6221	6250	6235	6056	6016	6116	6268	6542	15600	15447	12831	8823	5033	1685	371	63	138797	7746.09	55805.9	7746.09	55805.9	63552	1	1	20	82.3688	16.7984	76.0537	20	82.3688	16.7984	76.0537	0.00258195	0.00147599	0.00216863	0.00136283	0.121886	1.Zero buffers	63654.3	0.458615	5	11	7746.09
嘉義縣	Chiayi County	2783	3434	3507	3199	3025	3283	3426	3556	3949	4214	4430	4779	5120	21755	21718	19749	14619	7290	2370	426	63	136695	4195.37	55948.3	4195.37	55948.3	60143.7	1	1	14	84.3684	9.06412	79.2471	14	84.3684	9.06412	79.2471	0.00333701	0.00150797	0.0021605	0.00141643	0.0697558	1.Zero buffers	60242.1	0.440704	22	12	4195.37
南投縣	Nantou County	3178	3721	3911	3440	3335	3576	3790	4038	4197	4415	4736	5044	5480	20215	18817	16112	11431	6126	1941	361	42	127906	4645.35	52344.1	4645.35	52344.1	56989.5	1	1	15	81.1434	10.4105	75.8803	15	81.1434	10.4105	75.8803	0.00322903	0.00155019	0.00224106	0.00144964	0.0815125	1.Zero buffers	57085.6	0.446309	18	13	4645.35
宜蘭縣	Yilan County	3258	3617	3808	3344	3279	3622	3581	3694	3903	4081	4309	4536	4739	16137	16658	13741	9412	5060	1647	344	50	112820	4569.52	45880.4	4569.52	45880.4	50449.9	1	1	15	75.6879	10.8732	70.5338	15	75.6879	10.8732	70.5338	0.00328262	0.00164968	0.00237951	0.00153734	0.0905755	1.Zero buffers	50540.6	0.447975	15	14	4569.52
新竹市	Hsinchu City	4910	5371	5826	4840	4673	5079	5189	4948	4930	4859	4964	5231	5420	12997	10668	7982	5860	3872	1455	280	63	109417	6884.76	43368.8	6884.76	43368.8	50253.6	1	1	19	72.2069	16.9328	66.3448	19	72.2069	16.9328	66.3448	0.00275972	0.00166495	0.00245947	0.00152978	0.137	1.Zero buffers	50344.8	0.460118	3	15	6884.76
基隆市	Keelung City	1912	2265	2276	2032	2197	2590	2742	2914	2877	3012	3120	3371	3654	13628	11926	9068	6156	3800	1343	282	72	81237	2773.54	33662.4	2773.54	33662.4	36435.9	1	1	11	65.2979	7.73902	61.1503	11	65.2979	7.73902	61.1503	0.00396606	0.00193979	0.00279031	0.00181658	0.076121	1.Zero buffers	36512.2	0.449453	21	16	2773.54
花蓮縣	Hualien County	2597	2801	2783	2491	2366	2568	2628	2651	2770	2912	3054	3205	3440	13133	11203	8700	6292	3833	1392	257	65	81141	3486.05	32760.8	3486.05	32760.8	36246.9	1	1	13	63.8071	9.81221	59.327	13	63.8071	9.81221	59.327	0.00372915	0.00194767	0.00281471	0.00181091	0.0961752	1.Zero buffers	36323.7	0.447661	14	17	3486.05
嘉義市	Chiayi City	1873	2101	2208	2090	2072	2356	2661	2637	2672	2854	3030	3310	3581	9784	8339	6625	4601	2575	864	160	29	66422	2646.61	27597.8	2646.61	27597.8	30244.4	1	1	11	58.8053	8.17305	54.8375	11	58.8053	8.17305	54.8375	0.00415626	0.00213079	0.00308812	0.00198702	0.0875072	1.Zero buffers	30314.3	0.456389	17	18	2646.61
臺東縣	Taitung County	1674	1809	1835	1689	1551	1701	1754	1875	1993	2010	2070	2256	2437	8878	7828	6324	4447	2683	948	186	37	55985	2267.46	22773.3	2267.46	22773.3	25040.7	1	1	10	53.3785	7.69192	49.7028	10	53.3785	7.69192	49.7028	0.00441022	0.00234391	0.00339231	0.0021825	0.0905508	1.Zero buffers	25104.1	0.448408	16	19	2267.46
金門縣	Kinmen County	1310	1312	1303	1089	890	857	692	737	687	708	766	764	769	4160	3405	2846	1983	1044	499	138	53	26012	1660.97	9738.32	1660.97	9738.32	11399.3	1	1	9	34.167	8.57167	31.2519	9	34.167	8.57167	31.2519	0.00541852	0.00350851	0.00516064	0.00320917	0.145708	1.Zero buffers	11442.5	0.439891	2	20	1660.97
澎湖縣	Penghu County	858	936	947	738	618	650	614	671	724	772	766	877	885	3711	3187	3103	2545	1402	538	90	10	24642	1169.63	9692.86	1169.63	9692.86	10862.5	1	1	8	34.6133	6.02252	32.0033	8	34.6133	6.02252	32.0033	0.00683974	0.00357101	0.00514906	0.00330174	0.107676	1.Zero buffers	10905.1	0.442542	10	21	1169.63
連江縣	Lienchiang County	143	158	146	111	101	97	79	87	108	80	65	110	91	429	228	201	149	98	46	19	2	2548	190.618	945.842	190.618	945.842	1136.46	1	1	3	10.6439	3.18653	9.59439	3	10.6439	3.18653	9.59439	0.0157383	0.0112534	0.0167168	0.0101438	0.16773	1.Zero buffers	1150.1	0.451375	1	22	190.618
台灣	Taiwan overall																							269192	2.2096e+06	269192	2.2096e+06	2.4788e+06	1	1	115	520.456	92.7773	482.984	115	520.456	92.7773	482.984	0.000427205	0.000235542	0.000344651	0.000218584	0.108598	1.Zero buffers					269192
新北市	New Taipei City	33712	36349	36947	30719	28285	32214	34223	34099	34038	34179	35524	36806	38850	139105	101333	66748	45128	27801	10346	2341	590	839337	45618.1	335714	54468.9	419643	474112	1	1	0	0	4740.78	82231.7	48	202.03	40.3013	186.814	0.000881236	0.000601793	0.000739895	0.000445174	0.139598	2.Pediatric+25%, Adult+25%	474362	0.565162	7	1	54468.9
臺北市	Taipei City	26908	30949	32182	27357	23525	23327	22086	21666	21406	21918	22406	24104	25571	117310	89831	66796	49991	33539	13711	3095	737	698415	38624.2	270583	46242	338228	384470	1	1	0	0	4181.64	66277	44	181.032	37.9907	167.099	0.000951516	0.000669044	0.000821563	0.000494041	0.145954	2.Pediatric+25%, Adult+25%	384695	0.550812	4	2	46242
高雄市	Kaohsiung City	20394	23028	24296	20454	19274	21887	22419	22571	23204	23881	24416	26056	27506	108311	85450	61009	40744	23241	7346	1240	190	626917	29010.3	253067	34718	316334	351052	1	1	0	0	2811.14	61993.6	38	176.655	29.5579	164.141	0.00109453	0.000698057	0.000851371	0.000518884	0.120639	2.Pediatric+25%, Adult+25%	351267	0.560308	12	3	34718
臺中市	Taichung City	23741	26535	28180	23971	22262	24979	26230	26570	26409	27008	28002	29497	31792	84286	66819	49529	34194	19796	6330	1228	200	607558	33584.5	245128	40182.3	306411	346593	1	1	0	0	3549.11	60044.1	41	172.599	34.7253	159.509	0.00102035	0.000704116	0.000864194	0.000520573	0.140837	2.Pediatric+25%, Adult+25%	346806	0.57082	6	4	40182.3
桃園縣	Taoyuan County	16143	18385	20360	18368	17393	20097	21498	21380	21640	22283	22806	23966	25634	59990	45962	32955	25950	17305	5365	997	201	458678	23554.2	188793	28219.9	235991	264211	1	1	0	0	2394.08	46242.5	34	152.065	27.7044	140.918	0.00120482	0.000805459	0.000981732	0.000597133	0.130038	2.Pediatric+25%, Adult+25%	264397	0.576432	9	5	28219.9
臺南市	Tainan City	14232	15957	17299	14304	13261	15388	15423	15424	15522	15961	16361	17360	18492	68323	58366	48333	34789	18559	6056	1149	158	440717	20342.2	177041	24349.7	221301	245650	1	1	0	0	1973.21	43364.8	31	147.749	24.6933	137.252	0.00127312	0.00083455	0.00101411	0.000620206	0.120908	2.Pediatric+25%, Adult+25%	245829	0.557794	11	6	24349.7
彰化縣	Changhua County	10691	11754	12292	10474	9689	10888	11058	11275	11849	12277	13176	13786	14617	45444	42475	36477	26082	13232	4387	785	111	322819	14843.4	130464	17744.4	163080	180825	1	1	0	0	1423.66	31959.4	27	126.893	21.0442	117.89	0.00152161	0.000972626	0.00118597	0.000722895	0.119726	2.Pediatric+25%, Adult+25%	180979	0.560619	13	7	17744.4
屏東縣	Pingtung County	4958	5532	6240	5243	5077	5785	6172	6395	6799	7159	7542	8089	8721	33744	30593	24852	16797	8346	2632	438	79	201193	7169.3	82608.1	8586.05	103260	111846	1	1	0	0	606.928	20235.9	18	101.987	12.7316	95.4541	0.00209642	0.00123459	0.00148282	0.000924404	0.0941513	2.Pediatric+25%, Adult+25%	111966	0.556511	20	8	8586.05
雲林縣	Yunlin County	4830	5393	5721	5006	4710	5358	5587	5716	6071	6309	6702	7230	7696	29587	28968	25033	17479	8640	2748	495	65	189344	6824.36	77206.2	8164.58	96507.7	104672	1	1	0	0	580.513	18916.4	18	98.569	12.5689	92.2046	0.00220464	0.0012767	0.00153944	0.000955411	0.0956367	2.Pediatric+25%, Adult+25%	104789	0.553431	19	9	8164.58
苗栗縣	Miaoli County	5424	5831	6065	4872	4128	4694	4925	5005	5086	5336	5456	5811	6190	20319	19464	16760	12198	6800	2275	442	61	147142	7385.2	58480.3	8820.63	73100.4	81921.1	1	1	0	0	741.066	14324.9	19	84.6512	15.5573	78.3572	0.00215404	0.00144752	0.00176374	0.00107191	0.131062	2.Pediatric+25%, Adult+25%	82024.7	0.557453	8	10	8820.63
新竹縣	Hsinchu County	5371	6018	6686	5685	5480	6221	6250	6235	6056	6016	6116	6268	6542	15600	15447	12831	8823	5033	1685	371	63	138797	7746.09	55805.9	9275.76	69757.4	79033.1	1	1	0	0	830.2	13672.2	20	82.3688	16.7984	76.0537	0.00215616	0.00147599	0.001811	0.00109026	0.142525	2.Pediatric+25%, Adult+25%	79135.5	0.570153	5	11	9275.76
嘉義縣	Chiayi County	2783	3434	3507	3199	3025	3283	3426	3556	3949	4214	4430	4779	5120	21755	21718	19749	14619	7290	2370	426	63	136695	4195.37	55948.3	5033.4	69935.4	74968.8	1	1	0	0	334.181	13707.4	14	84.3684	9.06412	79.2471	0.00278142	0.00150797	0.00180079	0.00113315	0.0825395	2.Pediatric+25%, Adult+25%	75067.2	0.549158	22	12	5033.4
南投縣	Nantou County	3178	3721	3911	3440	3335	3576	3790	4038	4197	4415	4736	5044	5480	20215	18817	16112	11431	6126	1941	361	42	127906	4645.35	52344.1	5565.96	65430.2	70996.1	1	1	0	0	399.242	12823.1	15	81.1434	10.4105	75.8803	0.00269495	0.00155019	0.00187039	0.00115972	0.0961138	2.Pediatric+25%, Adult+25%	71092.3	0.555816	18	13	5565.96
宜蘭縣	Yilan County	3258	3617	3808	3344	3279	3622	3581	3694	3903	4081	4309	4536	4739	16137	16658	13741	9412	5060	1647	344	50	112820	4569.52	45880.4	5465.11	57350.5	62815.6	1	1	0	0	410.636	11240	15	75.6879	10.8732	70.5338	0.00274468	0.00164968	0.00198957	0.00122987	0.106438	2.Pediatric+25%, Adult+25%	62906.3	0.557581	15	14	5465.11
新竹市	Hsinchu City	4910	5371	5826	4840	4673	5079	5189	4948	4930	4859	4964	5231	5420	12997	10668	7982	5860	3872	1455	280	63	109417	6884.76	43368.8	8234.01	54211	62445	1	1	0	0	782.818	10624.8	19	72.2069	16.9328	66.3448	0.0023075	0.00166495	0.00205645	0.00122383	0.159565	2.Pediatric+25%, Adult+25%	62536.2	0.57154	3	15	8234.01
基隆市	Keelung City	1912	2265	2276	2032	2197	2590	2742	2914	2877	3012	3120	3371	3654	13628	11926	9068	6156	3800	1343	282	72	81237	2773.54	33662.4	3322.09	42078	45400.1	1	1	0	0	229.449	8249.94	11	65.2979	7.73902	61.1503	0.00331117	0.00193979	0.00232957	0.00145326	0.0898239	2.Pediatric+25%, Adult+25%	45476.4	0.559799	21	16	3322.09
花蓮縣	Hualien County	2597	2801	2783	2491	2366	2568	2628	2651	2770	2912	3054	3205	3440	13133	11203	8700	6292	3833	1392	257	65	81141	3486.05	32760.8	4160.84	40951	45111.9	1	1	0	0	320.173	8025.63	13	63.8071	9.81221	59.327	0.00312437	0.00194767	0.00235823	0.00144873	0.112694	2.Pediatric+25%, Adult+25%	45188.7	0.556915	14	17	4160.84
嘉義市	Chiayi City	1873	2101	2208	2090	2072	2356	2661	2637	2672	2854	3030	3310	3581	9784	8339	6625	4601	2575	864	160	29	66422	2646.61	27597.8	3166.38	34497.3	37663.7	1	1	0	0	234.044	6761.39	11	58.8053	8.17305	54.8375	0.003474	0.00213079	0.0025812	0.00158962	0.102924	2.Pediatric+25%, Adult+25%	37733.5	0.568087	17	18	3166.38
臺東縣	Taitung County	1674	1809	1835	1689	1551	1701	1754	1875	1993	2010	2070	2256	2437	8878	7828	6324	4447	2683	948	186	37	55985	2267.46	22773.3	2707.52	28466.6	31174.1	1	1	0	0	203.023	5581.99	10	53.3785	7.69192	49.7028	0.00369342	0.00234391	0.00284095	0.001746	0.106257	2.Pediatric+25%, Adult+25%	31237.5	0.557962	16	19	2707.52
金門縣	Kinmen County	1310	1312	1303	1089	890	857	692	737	687	708	766	764	769	4160	3405	2846	1983	1044	499	138	53	26012	1660.97	9738.32	1976.98	12172.9	14149.9	1	1	0	0	189.873	2386.55	9	34.167	8.57167	31.2519	0.0045524	0.00350851	0.00433574	0.00256733	0.168752	2.Pediatric+25%, Adult+25%	14193	0.545634	2	20	1976.98
澎湖縣	Penghu County	858	936	947	738	618	650	614	671	724	772	766	877	885	3711	3187	3103	2545	1402	538	90	10	24642	1169.63	9692.86	1397.05	12116.1	13513.1	1	1	0	0	114.541	2375.09	8	34.6133	6.02252	32.0033	0.00572635	0.00357101	0.00431089	0.00264139	0.125975	2.Pediatric+25%, Adult+25%	13555.7	0.550107	10	21	1397.05
連江縣	Lienchiang County	143	158	146	111	101	97	79	87	108	80	65	110	91	429	228	201	149	98	46	19	2	2548	190.618	945.842	227.44	1182.3	1409.74	1	1	0	0	23.4273	231.558	3	10.6439	3.18653	9.59439	0.0131903	0.0112534	0.0140104	0.008115	0.19385	2.Pediatric+25%, Adult+25%	1423.39	0.558629	1	22	227.44
台灣	Taiwan overall																							269192	2.2096e+06	322029	2.762e+06	3.08403e+06	1	1	0	0	26784	541198										2.Pediatric+25%, Adult+25%					322029
新北市	New Taipei City	33712	36349	36947	30719	28285	32214	34223	34099	34038	34179	35524	36806	38850	139105	101333	66748	45128	27801	10346	2341	590	839337	45618.1	335714	54468.9	335714	390183	1	1	0	0	6264.75	220.468	48	202.03	40.3013	186.814	0.000881236	0.000601793	0.000739895	0.000556468	0.139598	3.Pediatric+25%, Adult0%	390433	0.465168	7	1	54468.9
臺北市	Taipei City	26908	30949	32182	27357	23525	23327	22086	21666	21406	21918	22406	24104	25571	117310	89831	66796	49991	33539	13711	3095	737	698415	38624.2	270583	46242	270583	316825	1	1	0	0	5426.37	197.913	44	181.032	37.9907	167.099	0.000951516	0.000669044	0.000821563	0.000617551	0.145954	3.Pediatric+25%, Adult0%	317050	0.453956	4	2	46242
高雄市	Kaohsiung City	20394	23028	24296	20454	19274	21887	22419	22571	23204	23881	24416	26056	27506	108311	85450	61009	40744	23241	7346	1240	190	626917	29010.3	253067	34718	253067	287785	1	1	0	0	3818.6	191.42	38	176.655	29.5579	164.141	0.00109453	0.000698057	0.000851371	0.000648606	0.120639	3.Pediatric+25%, Adult0%	288000	0.459391	12	3	34718
臺中市	Taichung City	23741	26535	28180	23971	22262	24979	26230	26570	26409	27008	28002	29497	31792	84286	66819	49529	34194	19796	6330	1228	200	607558	33584.5	245128	40182.3	245128	285311	1	1	0	0	4629.05	188.363	41	172.599	34.7253	159.509	0.00102035	0.000704116	0.000864194	0.000650716	0.140837	3.Pediatric+25%, Adult0%	285524	0.469954	6	4	40182.3
桃園縣	Taoyuan County	16143	18385	20360	18368	17393	20097	21498	21380	21640	22283	22806	23966	25634	59990	45962	32955	25950	17305	5365	997	201	458678	23554.2	188793	28219.9	188793	217012	1	1	0	0	3151.61	165.301	34	152.065	27.7044	140.918	0.00120482	0.000805459	0.000981732	0.000746416	0.130038	3.Pediatric+25%, Adult0%	217199	0.473532	9	5	28219.9
臺南市	Tainan City	14232	15957	17299	14304	13261	15388	15423	15424	15522	15961	16361	17360	18492	68323	58366	48333	34789	18559	6056	1149	158	440717	20342.2	177041	24349.7	177041	201390	1	1	0	0	2629.3	160.086	31	147.749	24.6933	137.252	0.00127312	0.00083455	0.00101411	0.000775258	0.120908	3.Pediatric+25%, Adult0%	201569	0.457366	11	6	24349.7
彰化縣	Changhua County	10691	11754	12292	10474	9689	10888	11058	11275	11849	12277	13176	13786	14617	45444	42475	36477	26082	13232	4387	785	111	322819	14843.4	130464	17744.4	130464	148209	1	1	0	0	1857.75	137.419	27	126.893	21.0442	117.89	0.00152161	0.000972626	0.00118597	0.000903618	0.119726	3.Pediatric+25%, Adult0%	148363	0.459584	13	7	17744.4
屏東縣	Pingtung County	4958	5532	6240	5243	5077	5785	6172	6395	6799	7159	7542	8089	8721	33744	30593	24852	16797	8346	2632	438	79	201193	7169.3	82608.1	8586.05	82608.1	91194.2	1	1	0	0.0824216	778.679	109.341	18	101.987	12.7316	95.4541	0.00209642	0.00123459	0.00148282	0.00115551	0.0941513	3.Pediatric+25%, Adult0%	91314.1	0.453863	20	8	8586.05
雲林縣	Yunlin County	4830	5393	5721	5006	4710	5358	5587	5716	6071	6309	6702	7230	7696	29587	28968	25033	17479	8640	2748	495	65	189344	6824.36	77206.2	8164.58	77206.2	85370.8	1	1	0	0.126846	735.659	105.739	18	98.569	12.5689	92.2046	0.00220464	0.0012767	0.00153944	0.00119426	0.0956367	3.Pediatric+25%, Adult0%	85487.3	0.451492	19	9	8164.58
苗栗縣	Miaoli County	5424	5831	6065	4872	4128	4694	4925	5005	5086	5336	5456	5811	6190	20319	19464	16760	12198	6800	2275	442	61	147142	7385.2	58480.3	8820.63	58480.3	67301	1	1	0	2.57228e-05	889.633	92.0002	19	84.6512	15.5573	78.3572	0.00215404	0.00144752	0.00176374	0.00133989	0.131062	3.Pediatric+25%, Adult0%	67404.6	0.458092	8	10	8820.63
新竹縣	Hsinchu County	5371	6018	6686	5685	5480	6221	6250	6235	6056	6016	6116	6268	6542	15600	15447	12831	8823	5033	1685	371	63	138797	7746.09	55805.9	9275.76	55805.9	65081.6	1	1	0	0	984.65	89.9062	20	82.3688	16.7984	76.0537	0.00215616	0.00147599	0.001811	0.00136283	0.142525	3.Pediatric+25%, Adult0%	65184	0.469636	5	11	9275.76
嘉義縣	Chiayi County	2783	3434	3507	3199	3025	3283	3426	3556	3949	4214	4430	4779	5120	21755	21718	19749	14619	7290	2370	426	63	136695	4195.37	55948.3	5033.4	55948.3	60981.7	1	1	0	2.47311	402.222	89.9947	14	84.3684	9.06412	79.2471	0.00278142	0.00150797	0.00180079	0.00141643	0.0825395	3.Pediatric+25%, Adult0%	61080.1	0.446835	22	12	5033.4
南投縣	Nantou County	3178	3721	3911	3440	3335	3576	3790	4038	4197	4415	4736	5044	5480	20215	18817	16112	11431	6126	1941	361	42	127906	4645.35	52344.1	5565.96	52344.1	57910.1	1	1	0	1.00089	478.379	87.0363	15	81.1434	10.4105	75.8803	0.00269495	0.00155019	0.00187039	0.00144964	0.0961138	3.Pediatric+25%, Adult0%	58006.2	0.453507	18	13	5565.96
宜蘭縣	Yilan County	3258	3617	3808	3344	3279	3622	3581	3694	3903	4081	4309	4536	4739	16137	16658	13741	9412	5060	1647	344	50	112820	4569.52	45880.4	5465.11	45880.4	51345.5	1	1	0	0.690082	481.808	81.5019	15	75.6879	10.8732	70.5338	0.00274468	0.00164968	0.00198957	0.00153734	0.106438	3.Pediatric+25%, Adult0%	51436.2	0.455914	15	14	5465.11
新竹市	Hsinchu City	4910	5371	5826	4840	4673	5079	5189	4948	4930	4859	4964	5231	5420	12997	10668	7982	5860	3872	1455	280	63	109417	6884.76	43368.8	8234.01	43368.8	51602.8	1	1	0	0	893.642	79.2232	19	72.2069	16.9328	66.3448	0.0023075	0.00166495	0.00205645	0.00152978	0.159565	3.Pediatric+25%, Adult0%	51694	0.47245	3	15	8234.01
基隆市	Keelung City	1912	2265	2276	2032	2197	2590	2742	2914	2877	3012	3120	3371	3654	13628	11926	9068	6156	3800	1343	282	72	81237	2773.54	33662.4	3322.09	33662.4	36984.5	1	1	0	4.40951	252.059	69.8355	11	65.2979	7.73902	61.1503	0.00331117	0.00193979	0.00232957	0.00181658	0.0898239	3.Pediatric+25%, Adult0%	37060.8	0.456205	21	16	3322.09
花蓮縣	Hualien County	2597	2801	2783	2491	2366	2568	2628	2651	2770	2912	3054	3205	3440	13133	11203	8700	6292	3833	1392	257	65	81141	3486.05	32760.8	4160.84	32760.8	36921.7	1	1	0	1.42734	355.58	68.8541	13	63.8071	9.81221	59.327	0.00312437	0.00194767	0.00235823	0.00181091	0.112694	3.Pediatric+25%, Adult0%	36998.5	0.455977	14	17	4160.84
嘉義市	Chiayi City	1873	2101	2208	2090	2072	2356	2661	2637	2672	2854	3030	3310	3581	9784	8339	6625	4601	2575	864	160	29	66422	2646.61	27597.8	3166.38	27597.8	30764.2	1	1	0	3.33822	251.237	63.2098	11	58.8053	8.17305	54.8375	0.003474	0.00213079	0.0025812	0.00198702	0.102924	3.Pediatric+25%, Adult0%	30834	0.464214	17	18	3166.38
臺東縣	Taitung County	1674	1809	1835	1689	1551	1701	1754	1875	1993	2010	2070	2256	2437	8878	7828	6324	4447	2683	948	186	37	55985	2267.46	22773.3	2707.52	22773.3	25480.8	1	1	0	3.99849	210.424	57.4385	10	53.3785	7.69192	49.7028	0.00369342	0.00234391	0.00284095	0.0021825	0.106257	3.Pediatric+25%, Adult0%	25544.2	0.456268	16	19	2707.52
金門縣	Kinmen County	1310	1312	1303	1089	890	857	692	737	687	708	766	764	769	4160	3405	2846	1983	1044	499	138	53	26012	1660.97	9738.32	1976.98	9738.32	11715.3	1	1	0	1.88409	178.244	37.534	9	34.167	8.57167	31.2519	0.0045524	0.00350851	0.00433574	0.00320917	0.168752	3.Pediatric+25%, Adult0%	11758.5	0.45204	2	20	1976.98
澎湖縣	Penghu County	858	936	947	738	618	650	614	671	724	772	766	877	885	3711	3187	3103	2545	1402	538	90	10	24642	1169.63	9692.86	1397.05	9692.86	11089.9	1	1	0	5.52393	104.306	37.4672	8	34.6133	6.02252	32.0033	0.00572635	0.00357101	0.00431089	0.00330174	0.125975	3.Pediatric+25%, Adult0%	11132.5	0.45177	10	21	1397.05
連江縣	Lienchiang County	143	158	146	111	101	97	79	87	108	80	65	110	91	429	228	201	149	98	46	19	2	2548	190.618	945.842	227.44	945.842	1173.28	1	1	0	5.268	16.2157	11.6925	3	10.6439	3.18653	9.59439	0.0131903	0.0112534	0.0140104	0.0101438	0.19385	3.Pediatric+25%, Adult0%	1186.93	0.465827	1	22	227.44
台灣	Taiwan overall																							269192	2.2096e+06	322029	2.2096e+06	2.53163e+06	1	1	0	0	38142	565.567										3.Pediatric+25%, Adult0%					322029
新北市	New Taipei City	33712	36349	36947	30719	28285	32214	34223	34099	34038	34179	35524	36806	38850	139105	101333	66748	45128	27801	10346	2341	590	839337	45618.1	335714	45618.1	419643	465261	1	1	0	0	73.4555	82150.4	48	202.03	40.3013	186.814	0.00105221	0.000601793	0.000883449	0.000445174	0.119628	4.Pediatric0%, Adult+25%	465511	0.554617	7	1	45618.1
臺北市	Taipei City	26908	30949	32182	27357	23525	23327	22086	21666	21406	21918	22406	24104	25571	117310	89831	66796	49991	33539	13711	3095	737	698415	38624.2	270583	38624.2	338228	376853	1	1	0	0	69.2414	66202.2	44	181.032	37.9907	167.099	0.00113918	0.000669044	0.000983599	0.000494041	0.124914	4.Pediatric0%, Adult+25%	377078	0.539905	4	2	38624.2
高雄市	Kaohsiung City	20394	23028	24296	20454	19274	21887	22419	22571	23204	23881	24416	26056	27506	108311	85450	61009	40744	23241	7346	1240	190	626917	29010.3	253067	29010.3	316334	345344	1	1	0	0	53.8759	61928.8	38	176.655	29.5579	164.141	0.00130988	0.000698057	0.00101888	0.000518884	0.102845	4.Pediatric0%, Adult+25%	345559	0.551204	12	3	29010.3
臺中市	Taichung City	23741	26535	28180	23971	22262	24979	26230	26570	26409	27008	28002	29497	31792	84286	66819	49529	34194	19796	6330	1228	200	607558	33584.5	245128	33584.5	306411	339995	1	1	0	0	63.2907	59974.3	41	172.599	34.7253	159.509	0.0012208	0.000704116	0.00103397	0.000520573	0.120499	4.Pediatric0%, Adult+25%	340209	0.559961	6	4	33584.5
桃園縣	Taoyuan County	16143	18385	20360	18368	17393	20097	21498	21380	21640	22283	22806	23966	25634	59990	45962	32955	25950	17305	5365	997	201	458678	23554.2	188793	23554.2	235991	259545	1	1	0	0	50.4863	46184.1	34	152.065	27.7044	140.918	0.00144348	0.000805459	0.0011762	0.000597133	0.110923	4.Pediatric0%, Adult+25%	259731	0.56626	9	5	23554.2
臺南市	Tainan City	14232	15957	17299	14304	13261	15388	15423	15424	15522	15961	16361	17360	18492	68323	58366	48333	34789	18559	6056	1149	158	440717	20342.2	177041	20342.2	221301	241643	1	1	0	0	44.9971	43310.5	31	147.749	24.6933	137.252	0.00152393	0.00083455	0.0012139	0.000620206	0.10306	4.Pediatric0%, Adult+25%	241822	0.5487	11	6	20342.2
彰化縣	Changhua County	10691	11754	12292	10474	9689	10888	11058	11275	11849	12277	13176	13786	14617	45444	42475	36477	26082	13232	4387	785	111	322819	14843.4	130464	14843.4	163080	177924	1	1	0	0	38.3532	31913	27	126.893	21.0442	117.89	0.00181899	0.000972626	0.00141775	0.000722895	0.102151	4.Pediatric0%, Adult+25%	178078	0.551633	13	7	14843.4
屏東縣	Pingtung County	4958	5532	6240	5243	5077	5785	6172	6395	6799	7159	7542	8089	8721	33744	30593	24852	16797	8346	2632	438	79	201193	7169.3	82608.1	7169.3	103260	110429	1	1	0	0	23.1995	20203.6	18	101.987	12.7316	95.4541	0.00251071	0.00123459	0.00177585	0.000924404	0.0798563	4.Pediatric0%, Adult+25%	110549	0.549469	20	8	7169.3
雲林縣	Yunlin County	4830	5393	5721	5006	4710	5358	5587	5716	6071	6309	6702	7230	7696	29587	28968	25033	17479	8640	2748	495	65	189344	6824.36	77206.2	6824.36	96507.7	103332	1	1	0	0	22.9068	18884.9	18	98.569	12.5689	92.2046	0.00263761	0.0012767	0.00184176	0.000955411	0.0812129	4.Pediatric0%, Adult+25%	103449	0.546353	19	9	6824.36
苗栗縣	Miaoli County	5424	5831	6065	4872	4128	4694	4925	5005	5086	5336	5456	5811	6190	20319	19464	16760	12198	6800	2275	442	61	147142	7385.2	58480.3	7385.2	73100.4	80485.6	1	1	0	0	28.3391	14292.1	19	84.6512	15.5573	78.3572	0.00257271	0.00144752	0.00210655	0.00107191	0.112125	4.Pediatric0%, Adult+25%	80589.3	0.547697	8	10	7385.2
新竹縣	Hsinchu County	5371	6018	6686	5685	5480	6221	6250	6235	6056	6016	6116	6268	6542	15600	15447	12831	8823	5033	1685	371	63	138797	7746.09	55805.9	7746.09	69757.4	77503.4	1	1	0	0	30.6104	13638.6	20	82.3688	16.7984	76.0537	0.00258195	0.00147599	0.00216863	0.00109026	0.121886	4.Pediatric0%, Adult+25%	77605.8	0.559132	5	11	7746.09
嘉義縣	Chiayi County	2783	3434	3507	3199	3025	3283	3426	3556	3949	4214	4430	4779	5120	21755	21718	19749	14619	7290	2370	426	63	136695	4195.37	55948.3	4195.37	69935.4	74130.8	1	1	0	0	16.5198	13682.7	14	84.3684	9.06412	79.2471	0.00333701	0.00150797	0.0021605	0.00113315	0.0697558	4.Pediatric0%, Adult+25%	74229.2	0.543028	22	12	4195.37
南投縣	Nantou County	3178	3721	3911	3440	3335	3576	3790	4038	4197	4415	4736	5044	5480	20215	18817	16112	11431	6126	1941	361	42	127906	4645.35	52344.1	4645.35	65430.2	70075.5	1	1	0	0	18.9754	12797.1	15	81.1434	10.4105	75.8803	0.00322903	0.00155019	0.00224106	0.00115972	0.0815125	4.Pediatric0%, Adult+25%	70171.6	0.548619	18	13	4645.35
宜蘭縣	Yilan County	3258	3617	3808	3344	3279	3622	3581	3694	3903	4081	4309	4536	4739	16137	16658	13741	9412	5060	1647	344	50	112820	4569.52	45880.4	4569.52	57350.5	61920	1	1	0	0	19.8088	11214.2	15	75.6879	10.8732	70.5338	0.00328262	0.00164968	0.00237951	0.00122987	0.0905755	4.Pediatric0%, Adult+25%	62010.7	0.549643	15	14	4569.52
新竹市	Hsinchu City	4910	5371	5826	4840	4673	5079	5189	4948	4930	4859	4964	5231	5420	12997	10668	7982	5860	3872	1455	280	63	109417	6884.76	43368.8	6884.76	54211	61095.8	1	1	0	0	30.8516	10593.2	19	72.2069	16.9328	66.3448	0.00275972	0.00166495	0.00245947	0.00122383	0.137	4.Pediatric0%, Adult+25%	61187	0.559209	3	15	6884.76
基隆市	Keelung City	1912	2265	2276	2032	2197	2590	2742	2914	2877	3012	3120	3371	3654	13628	11926	9068	6156	3800	1343	282	72	81237	2773.54	33662.4	2773.54	42078	44851.5	1	1	0	0	14.1052	8229.84	11	65.2979	7.73902	61.1503	0.00396606	0.00193979	0.00279031	0.00145326	0.076121	4.Pediatric0%, Adult+25%	44927.8	0.553046	21	16	2773.54
花蓮縣	Hualien County	2597	2801	2783	2491	2366	2568	2628	2651	2770	2912	3054	3205	3440	13133	11203	8700	6292	3833	1392	257	65	81141	3486.05	32760.8	3486.05	40951	44437.1	1	1	0	0	17.8738	8003.11	13	63.8071	9.81221	59.327	0.00372915	0.00194767	0.00281471	0.00144873	0.0961752	4.Pediatric0%, Adult+25%	44513.9	0.548599	14	17	3486.05
嘉義市	Chiayi City	1873	2101	2208	2090	2072	2356	2661	2637	2672	2854	3030	3310	3581	9784	8339	6625	4601	2575	864	160	29	66422	2646.61	27597.8	2646.61	34497.3	37143.9	1	1	0	0	14.8957	6741.78	11	58.8053	8.17305	54.8375	0.00415626	0.00213079	0.00308812	0.00158962	0.0875072	4.Pediatric0%, Adult+25%	37213.7	0.560262	17	18	2646.61
臺東縣	Taitung County	1674	1809	1835	1689	1551	1701	1754	1875	1993	2010	2070	2256	2437	8878	7828	6324	4447	2683	948	186	37	55985	2267.46	22773.3	2267.46	28466.6	30734.1	1	1	0	0	14.0162	5563.81	10	53.3785	7.69192	49.7028	0.00441022	0.00234391	0.00339231	0.001746	0.0905508	4.Pediatric0%, Adult+25%	30797.4	0.550102	16	19	2267.46
金門縣	Kinmen County	1310	1312	1303	1089	890	857	692	737	687	708	766	764	769	4160	3405	2846	1983	1044	499	138	53	26012	1660.97	9738.32	1660.97	12172.9	13833.9	1	1	0	0	15.5978	2370.99	9	34.167	8.57167	31.2519	0.00541852	0.00350851	0.00516064	0.00256733	0.145708	4.Pediatric0%, Adult+25%	13877	0.533486	2	20	1660.97
澎湖縣	Penghu County	858	936	947	738	618	650	614	671	724	772	766	877	885	3711	3187	3103	2545	1402	538	90	10	24642	1169.63	9692.86	1169.63	12116.1	13285.7	1	1	0	0	10.961	2362.02	8	34.6133	6.02252	32.0033	0.00683974	0.00357101	0.00514906	0.00264139	0.107676	4.Pediatric0%, Adult+25%	13328.3	0.540878	10	21	1169.63
連江縣	Lienchiang County	143	158	146	111	101	97	79	87	108	80	65	110	91	429	228	201	149	98	46	19	2	2548	190.618	945.842	190.618	1182.3	1372.92	1	1	0	0	5.77434	226.241	3	10.6439	3.18653	9.59439	0.0157383	0.0112534	0.0167168	0.008115	0.16773	4.Pediatric0%, Adult+25%	1386.57	0.544178	1	22	190.618
台灣	Taiwan overall																							269192	2.2096e+06	269192	2.762e+06	3.0312e+06	1	1	0	0	169.123	541000										4.Pediatric0%, Adult+25%					269192
新北市	New Taipei City	33712	36349	36947	30719	28285	32214	34223	34099	34038	34179	35524	36806	38850	139105	101333	66748	45128	27801	10346	2341	590	839337	45618.1	335714	36767.2	335714	372481	1	1	8452	220.504	0	0	48	202.03	40.3013	186.814	0.00130551	0.000601793	0.00109612	0.000556468	0.098709	5.Pediatric-25%, Adult0%	372731	0.444078	7	1	36767.2
臺北市	Taipei City	26908	30949	32182	27357	23525	23327	22086	21666	21406	21918	22406	24104	25571	117310	89831	66796	49991	33539	13711	3095	737	698415	38624.2	270583	31006.4	270583	301589	1	1	7266	197.986	0	0	44	181.032	37.9907	167.099	0.00141906	0.000669044	0.00122525	0.000617551	0.10281	5.Pediatric-25%, Adult0%	301814	0.432142	4	2	31006.4
高雄市	Kaohsiung City	20394	23028	24296	20454	19274	21887	22419	22571	23204	23881	24416	26056	27506	108311	85450	61009	40744	23241	7346	1240	190	626917	29010.3	253067	23302.6	253067	276370	1	1	5401	191.494	0	0	38	176.655	29.5579	164.141	0.00163072	0.000698057	0.00126844	0.000648606	0.0843165	5.Pediatric-25%, Adult0%	276585	0.441182	12	3	23302.6
臺中市	Taichung City	23741	26535	28180	23971	22262	24979	26230	26570	26409	27008	28002	29497	31792	84286	66819	49529	34194	19796	6330	1228	200	607558	33584.5	245128	26986.8	245128	272115	1	1	6276	188.437	0	0	41	172.599	34.7253	159.509	0.00151926	0.000704116	0.00128675	0.000650716	0.0991741	5.Pediatric-25%, Adult0%	272329	0.448235	6	4	26986.8
桃園縣	Taoyuan County	16143	18385	20360	18368	17393	20097	21498	21380	21640	22283	22806	23966	25634	59990	45962	32955	25950	17305	5365	997	201	458678	23554.2	188793	18888.5	188793	207681	1	1	4406	165.375	0	0	34	152.065	27.7044	140.918	0.00180004	0.000805459	0.00146673	0.000746416	0.0909494	5.Pediatric-25%, Adult0%	207867	0.453187	9	5	18888.5
臺南市	Tainan City	14232	15957	17299	14304	13261	15388	15423	15424	15522	15961	16361	17360	18492	68323	58366	48333	34789	18559	6056	1149	158	440717	20342.2	177041	16334.7	177041	193375	1	1	3766	160.159	0	0	31	147.749	24.6933	137.252	0.0018978	0.00083455	0.00151171	0.000775258	0.0844716	5.Pediatric-25%, Adult0%	193554	0.43918	11	6	16334.7
彰化縣	Changhua County	10691	11754	12292	10474	9689	10888	11058	11275	11849	12277	13176	13786	14617	45444	42475	36477	26082	13232	4387	785	111	322819	14843.4	130464	11942.4	130464	142407	1	1	2705	137.493	0	0	27	126.893	21.0442	117.89	0.00226085	0.000972626	0.00176215	0.000903618	0.0838612	5.Pediatric-25%, Adult0%	142561	0.441611	13	7	11942.4
屏東縣	Pingtung County	4958	5532	6240	5243	5077	5785	6172	6395	6799	7159	7542	8089	8721	33744	30593	24852	16797	8346	2632	438	79	201193	7169.3	82608.1	5752.54	82608.1	88360.6	1	1	1278	109.415	0	0	18	101.987	12.7316	95.4541	0.00312905	0.00123459	0.00221321	0.00115551	0.065103	5.Pediatric-25%, Adult0%	88480.6	0.43978	20	8	5752.54
雲林縣	Yunlin County	4830	5393	5721	5006	4710	5358	5587	5716	6071	6309	6702	7230	7696	29587	28968	25033	17479	8640	2748	495	65	189344	6824.36	77206.2	5484.15	77206.2	82690.3	1	1	1208	105.812	0	0	18	98.569	12.5689	92.2046	0.00328219	0.0012767	0.00229186	0.00119426	0.0663215	5.Pediatric-25%, Adult0%	82806.9	0.437336	19	9	5484.15
苗栗縣	Miaoli County	5424	5831	6065	4872	4128	4694	4925	5005	5086	5336	5456	5811	6190	20319	19464	16760	12198	6800	2275	442	61	147142	7385.2	58480.3	5949.76	58480.3	64430.1	1	1	1314	92.0736	0	0	19	84.6512	15.5573	78.3572	0.0031934	0.00144752	0.00261477	0.00133989	0.0923445	5.Pediatric-25%, Adult0%	64533.8	0.438582	8	10	5949.76
新竹縣	Hsinchu County	5371	6018	6686	5685	5480	6221	6250	6235	6056	6016	6116	6268	6542	15600	15447	12831	8823	5033	1685	371	63	138797	7746.09	55805.9	6216.42	55805.9	62022.3	1	1	1410	89.9428	0	0	20	82.3688	16.7984	76.0537	0.00321728	0.00147599	0.00270226	0.00136283	0.100229	5.Pediatric-25%, Adult0%	62124.7	0.447594	5	11	6216.42
嘉義縣	Chiayi County	2783	3434	3507	3199	3025	3283	3426	3556	3949	4214	4430	4779	5120	21755	21718	19749	14619	7290	2370	426	63	136695	4195.37	55948.3	3357.34	55948.3	59305.7	1	1	731	90.0682	0	0	14	84.3684	9.06412	79.2471	0.00416997	0.00150797	0.00269979	0.00141643	0.0566108	5.Pediatric-25%, Adult0%	59404	0.434574	22	12	3357.34
南投縣	Nantou County	3178	3721	3911	3440	3335	3576	3790	4038	4197	4415	4736	5044	5480	20215	18817	16112	11431	6126	1941	361	42	127906	4645.35	52344.1	3724.75	52344.1	56068.9	1	1	815	87.1099	0	0	15	81.1434	10.4105	75.8803	0.00402712	0.00155019	0.00279496	0.00144964	0.0664316	5.Pediatric-25%, Adult0%	56165	0.439112	18	13	3724.75
宜蘭縣	Yilan County	3258	3617	3808	3344	3279	3622	3581	3694	3903	4081	4309	4536	4739	16137	16658	13741	9412	5060	1647	344	50	112820	4569.52	45880.4	3673.94	45880.4	49554.3	1	1	797	81.5751	0	0	15	75.6879	10.8732	70.5338	0.00408281	0.00164968	0.00295956	0.00153734	0.0741396	5.Pediatric-25%, Adult0%	49645	0.440037	15	14	3673.94
新竹市	Hsinchu City	4910	5371	5826	4840	4673	5079	5189	4948	4930	4859	4964	5231	5420	12997	10668	7982	5860	3872	1455	280	63	109417	6884.76	43368.8	5535.5	43368.8	48904.3	1	1	1244	79.2969	0	0	19	72.2069	16.9328	66.3448	0.00343239	0.00166495	0.00305896	0.00152978	0.11319	5.Pediatric-25%, Adult0%	48995.5	0.447787	3	15	5535.5
基隆市	Keelung City	1912	2265	2276	2032	2197	2590	2742	2914	2877	3012	3120	3371	3654	13628	11926	9068	6156	3800	1343	282	72	81237	2773.54	33662.4	2224.99	33662.4	35887.4	1	1	468	69.9085	0	0.00196431	11	65.2979	7.73902	61.1503	0.00494385	0.00193979	0.00347823	0.00181658	0.0619992	5.Pediatric-25%, Adult0%	35963.7	0.4427	21	16	2224.99
花蓮縣	Hualien County	2597	2801	2783	2491	2366	2568	2628	2651	2770	2912	3054	3205	3440	13133	11203	8700	6292	3833	1392	257	65	81141	3486.05	32760.8	2811.26	32760.8	35572.1	1	1	593	68.9276	0	0	13	63.8071	9.81221	59.327	0.00462426	0.00194767	0.00349032	0.00181091	0.07903	5.Pediatric-25%, Adult0%	35648.9	0.439345	14	17	2811.26
嘉義市	Chiayi City	1873	2101	2208	2090	2072	2356	2661	2637	2672	2854	3030	3310	3581	9784	8339	6625	4601	2575	864	160	29	66422	2646.61	27597.8	2126.84	27597.8	29724.7	1	1	446	63.283	0	0.000517941	11	58.8053	8.17305	54.8375	0.005172	0.00213079	0.00384282	0.00198702	0.0715512	5.Pediatric-25%, Adult0%	29794.5	0.448563	17	18	2126.84
臺東縣	Taitung County	1674	1809	1835	1689	1551	1701	1754	1875	1993	2010	2070	2256	2437	8878	7828	6324	4447	2683	948	186	37	55985	2267.46	22773.3	1827.4	22773.3	24600.7	1	1	374	57.5115	0	0.00648339	10	53.3785	7.69192	49.7028	0.00547226	0.00234391	0.00420921	0.0021825	0.0742825	5.Pediatric-25%, Adult0%	24664.1	0.440548	16	19	1827.4
金門縣	Kinmen County	1310	1312	1303	1089	890	857	692	737	687	708	766	764	769	4160	3405	2846	1983	1044	499	138	53	26012	1660.97	9738.32	1344.96	9738.32	11083.3	1	1	272	37.6072	0	0.00176323	9	34.167	8.57167	31.2519	0.00669165	0.00350851	0.00637318	0.00320917	0.12135	5.Pediatric-25%, Adult0%	11126.4	0.427743	2	20	1344.96
澎湖縣	Penghu County	858	936	947	738	618	650	614	671	724	772	766	877	885	3711	3187	3103	2545	1402	538	90	10	24642	1169.63	9692.86	942.219	9692.86	10635.1	1	1	186	37.5395	0	0.216539	8	34.6133	6.02252	32.0033	0.00849059	0.00357101	0.00639185	0.00330174	0.0885954	5.Pediatric-25%, Adult0%	10677.7	0.433313	10	21	942.219
連江縣	Lienchiang County	143	158	146	111	101	97	79	87	108	80	65	110	91	429	228	201	149	98	46	19	2	2548	190.618	945.842	153.796	945.842	1099.64	1	1	27	11.7653	0	1.98227	3	10.6439	3.18653	9.59439	0.0195064	0.0112534	0.0207192	0.0101438	0.13986	5.Pediatric-25%, Adult0%	1113.28	0.436924	1	22	153.796
台灣	Taiwan overall																							269192	2.2096e+06	216354	2.2096e+06	2.42596e+06	1	1	51201	565.641	0	0										5.Pediatric-25%, Adult0%					216354
新北市	New Taipei City	33712	36349	36947	30719	28285	32214	34223	34099	34038	34179	35524	36806	38850	139105	101333	66748	45128	27801	10346	2341	590	839337	45618.1	335714	45618.1	251786	297404	1	1	81	82190.3	0	0	48	202.03	40.3013	186.814	0.00105221	0.000601793	0.000883449	0.000741957	0.119628	6.Pediatric0%, Adult-25%	297654	0.35463	7	1	45618.1
臺北市	Taipei City	26908	30949	32182	27357	23525	23327	22086	21666	21406	21918	22406	24104	25571	117310	89831	66796	49991	33539	13711	3095	737	698415	38624.2	270583	38624.2	202937	241561	1	1	75	66240.9	0	0	44	181.032	37.9907	167.099	0.00113918	0.000669044	0.000983599	0.000823401	0.124914	6.Pediatric0%, Adult-25%	241786	0.346193	4	2	38624.2
高雄市	Kaohsiung City	20394	23028	24296	20454	19274	21887	22419	22571	23204	23881	24416	26056	27506	108311	85450	61009	40744	23241	7346	1240	190	626917	29010.3	253067	29010.3	189800	218811	1	1	65	61961.5	0	0	38	176.655	29.5579	164.141	0.00130988	0.000698057	0.00101888	0.000864807	0.102845	6.Pediatric0%, Adult-25%	219025	0.349369	12	3	29010.3
臺中市	Taichung City	23741	26535	28180	23971	22262	24979	26230	26570	26409	27008	28002	29497	31792	84286	66819	49529	34194	19796	6330	1228	200	607558	33584.5	245128	33584.5	183846	217431	1	1	70	60008.6	0	0	41	172.599	34.7253	159.509	0.0012208	0.000704116	0.00103397	0.000867621	0.120499	6.Pediatric0%, Adult-25%	217644	0.358228	6	4	33584.5
桃園縣	Taoyuan County	16143	18385	20360	18368	17393	20097	21498	21380	21640	22283	22806	23966	25634	59990	45962	32955	25950	17305	5365	997	201	458678	23554.2	188793	23554.2	141594	165149	1	1	58	46214.6	0	0	34	152.065	27.7044	140.918	0.00144348	0.000805459	0.0011762	0.000995221	0.110923	6.Pediatric0%, Adult-25%	165335	0.360459	9	5	23554.2
臺南市	Tainan City	14232	15957	17299	14304	13261	15388	15423	15424	15522	15961	16361	17360	18492	68323	58366	48333	34789	18559	6056	1149	158	440717	20342.2	177041	20342.2	132780	153123	1	1	54	43338.9	0	0	31	147.749	24.6933	137.252	0.00152393	0.00083455	0.0012139	0.00103368	0.10306	6.Pediatric0%, Adult-25%	153301	0.347845	11	6	20342.2
彰化縣	Changhua County	10691	11754	12292	10474	9689	10888	11058	11275	11849	12277	13176	13786	14617	45444	42475	36477	26082	13232	4387	785	111	322819	14843.4	130464	14843.4	97848.2	112692	1	1	46	31936.5	0	0	27	126.893	21.0442	117.89	0.00181899	0.000972626	0.00141775	0.00120482	0.102151	6.Pediatric0%, Adult-25%	112845	0.349563	13	7	14843.4
屏東縣	Pingtung County	4958	5532	6240	5243	5077	5785	6172	6395	6799	7159	7542	8089	8721	33744	30593	24852	16797	8346	2632	438	79	201193	7169.3	82608.1	7169.3	61956.1	69125.4	1	1	32	20220	0	0	18	101.987	12.7316	95.4541	0.00251071	0.00123459	0.00177585	0.00154067	0.0798563	6.Pediatric0%, Adult-25%	69245.4	0.344174	20	8	7169.3
雲林縣	Yunlin County	4830	5393	5721	5006	4710	5358	5587	5716	6071	6309	6702	7230	7696	29587	28968	25033	17479	8640	2748	495	65	189344	6824.36	77206.2	6824.36	57904.6	64729	1	1	31	18900	0	0	18	98.569	12.5689	92.2046	0.00263761	0.0012767	0.00184176	0.00159235	0.0812129	6.Pediatric0%, Adult-25%	64845.6	0.342475	19	9	6824.36
苗栗縣	Miaoli County	5424	5831	6065	4872	4128	4694	4925	5005	5086	5336	5456	5811	6190	20319	19464	16760	12198	6800	2275	442	61	147142	7385.2	58480.3	7385.2	43860.3	51245.5	1	1	33	14308.8	0	0	19	84.6512	15.5573	78.3572	0.00257271	0.00144752	0.00210655	0.00178652	0.112125	6.Pediatric0%, Adult-25%	51349.1	0.348977	8	10	7385.2
新竹縣	Hsinchu County	5371	6018	6686	5685	5480	6221	6250	6235	6056	6016	6116	6268	6542	15600	15447	12831	8823	5033	1685	371	63	138797	7746.09	55805.9	7746.09	41854.4	49600.5	1	1	34	13656.6	0	0	20	82.3688	16.7984	76.0537	0.00258195	0.00147599	0.00216863	0.0018171	0.121886	6.Pediatric0%, Adult-25%	49702.9	0.358098	5	11	7746.09
嘉義縣	Chiayi County	2783	3434	3507	3199	3025	3283	3426	3556	3949	4214	4430	4779	5120	21755	21718	19749	14619	7290	2370	426	63	136695	4195.37	55948.3	4195.37	41961.2	46156.6	1	1	25	13695.4	0	0	14	84.3684	9.06412	79.2471	0.00333701	0.00150797	0.0021605	0.00188858	0.0697558	6.Pediatric0%, Adult-25%	46255	0.338381	22	12	4195.37
南投縣	Nantou County	3178	3721	3911	3440	3335	3576	3790	4038	4197	4415	4736	5044	5480	20215	18817	16112	11431	6126	1941	361	42	127906	4645.35	52344.1	4645.35	39258.1	43903.4	1	1	26	12810.4	0	0	15	81.1434	10.4105	75.8803	0.00322903	0.00155019	0.00224106	0.00193286	0.0815125	6.Pediatric0%, Adult-25%	43999.6	0.343999	18	13	4645.35
宜蘭縣	Yilan County	3258	3617	3808	3344	3279	3622	3581	3694	3903	4081	4309	4536	4739	16137	16658	13741	9412	5060	1647	344	50	112820	4569.52	45880.4	4569.52	34410.3	38979.8	1	1	26	11227.4	0	0	15	75.6879	10.8732	70.5338	0.00328262	0.00164968	0.00237951	0.00204979	0.0905755	6.Pediatric0%, Adult-25%	39070.5	0.346308	15	14	4569.52
新竹市	Hsinchu City	4910	5371	5826	4840	4673	5079	5189	4948	4930	4859	4964	5231	5420	12997	10668	7982	5860	3872	1455	280	63	109417	6884.76	43368.8	6884.76	32526.6	39411.4	1	1	32	10609.3	0	0	19	72.2069	16.9328	66.3448	0.00275972	0.00166495	0.00245947	0.00203971	0.137	6.Pediatric0%, Adult-25%	39502.6	0.361028	3	15	6884.76
基隆市	Keelung City	1912	2265	2276	2032	2197	2590	2742	2914	2877	3012	3120	3371	3654	13628	11926	9068	6156	3800	1343	282	72	81237	2773.54	33662.4	2773.54	25246.8	28020.3	1	1	20	8239.21	0	0	11	65.2979	7.73902	61.1503	0.00396606	0.00193979	0.00279031	0.0024221	0.076121	6.Pediatric0%, Adult-25%	28096.6	0.34586	21	16	2773.54
花蓮縣	Hualien County	2597	2801	2783	2491	2366	2568	2628	2651	2770	2912	3054	3205	3440	13133	11203	8700	6292	3833	1392	257	65	81141	3486.05	32760.8	3486.05	24570.6	28056.7	1	1	23	8014.67	0	0	13	63.8071	9.81221	59.327	0.00372915	0.00194767	0.00281471	0.00241455	0.0961752	6.Pediatric0%, Adult-25%	28133.5	0.346723	14	17	3486.05
嘉義市	Chiayi City	1873	2101	2208	2090	2072	2356	2661	2637	2672	2854	3030	3310	3581	9784	8339	6625	4601	2575	864	160	29	66422	2646.61	27597.8	2646.61	20698.4	23345	1	1	20	6752.85	0	0	11	58.8053	8.17305	54.8375	0.00415626	0.00213079	0.00308812	0.00264936	0.0875072	6.Pediatric0%, Adult-25%	23414.8	0.352516	17	18	2646.61
臺東縣	Taitung County	1674	1809	1835	1689	1551	1701	1754	1875	1993	2010	2070	2256	2437	8878	7828	6324	4447	2683	948	186	37	55985	2267.46	22773.3	2267.46	17080	19347.4	1	1	18	5572.22	0	0	10	53.3785	7.69192	49.7028	0.00441022	0.00234391	0.00339231	0.00291001	0.0905508	6.Pediatric0%, Adult-25%	19410.8	0.346714	16	19	2267.46
金門縣	Kinmen County	1310	1312	1303	1089	890	857	692	737	687	708	766	764	769	4160	3405	2846	1983	1044	499	138	53	26012	1660.97	9738.32	1660.97	7303.74	8964.71	1	1	16	2378.09	0	0	9	34.167	8.57167	31.2519	0.00541852	0.00350851	0.00516064	0.00427889	0.145708	6.Pediatric0%, Adult-25%	9007.88	0.346297	2	20	1660.97
澎湖縣	Penghu County	858	936	947	738	618	650	614	671	724	772	766	877	885	3711	3187	3103	2545	1402	538	90	10	24642	1169.63	9692.86	1169.63	7269.65	8439.28	1	1	13	2368.86	0	0	8	34.6133	6.02252	32.0033	0.00683974	0.00357101	0.00514906	0.00440232	0.107676	6.Pediatric0%, Adult-25%	8481.89	0.344205	10	21	1169.63
連江縣	Lienchiang County	143	158	146	111	101	97	79	87	108	80	65	110	91	429	228	201	149	98	46	19	2	2548	190.618	945.842	190.618	709.382	900	1	1	5	230.181	0	0	3	10.6439	3.18653	9.59439	0.0157383	0.0112534	0.0167168	0.013525	0.16773	6.Pediatric0%, Adult-25%	913.644	0.358573	1	22	190.618
台灣	Taiwan overall																							269192	2.2096e+06	269192	1.6572e+06	1.92639e+06	1	1	197	541100	0	0										6.Pediatric0%, Adult-25%					269192
新北市	New Taipei City	33712	36349	36947	30719	28285	32214	34223	34099	34038	34179	35524	36806	38850	139105	101333	66748	45128	27801	10346	2341	590	839337	45618.1	335714	54468.9	251786	306255	1	1	0	77895.1	0	0	48	202.03	40.3013	186.814	0.000881236	0.000601793	0.000739895	0.000741957	0.139598	7.Pediatric+25%, Adult-25%	306505	0.365175	7	1	54468.9
臺北市	Taipei City	26908	30949	32182	27357	23525	23327	22086	21666	21406	21918	22406	24104	25571	117310	89831	66796	49991	33539	13711	3095	737	698415	38624.2	270583	46242	202937	249179	1	1	0	62546.5	0	0	44	181.032	37.9907	167.099	0.000951516	0.000669044	0.000821563	0.000823401	0.145954	7.Pediatric+25%, Adult-25%	249404	0.3571	4	2	46242
高雄市	Kaohsiung City	20394	23028	24296	20454	19274	21887	22419	22571	23204	23881	24416	26056	27506	108311	85450	61009	40744	23241	7346	1240	190	626917	29010.3	253067	34718	189800	224518	1	1	0	59197.5	0	0	38	176.655	29.5579	164.141	0.00109453	0.000698057	0.000851371	0.000864807	0.120639	7.Pediatric+25%, Adult-25%	224733	0.358474	12	3	34718
臺中市	Taichung City	23741	26535	28180	23971	22262	24979	26230	26570	26409	27008	28002	29497	31792	84286	66819	49529	34194	19796	6330	1228	200	607558	33584.5	245128	40182.3	183846	224029	1	1	0	56811.8	0	0	41	172.599	34.7253	159.509	0.00102035	0.000704116	0.000864194	0.000867621	0.140837	7.Pediatric+25%, Adult-25%	224242	0.369088	6	4	40182.3
桃園縣	Taoyuan County	16143	18385	20360	18368	17393	20097	21498	21380	21640	22283	22806	23966	25634	59990	45962	32955	25950	17305	5365	997	201	458678	23554.2	188793	28219.9	141594	169814	1	1	0	43958.1	0	0	34	152.065	27.7044	140.918	0.00120482	0.000805459	0.000981732	0.000995221	0.130038	7.Pediatric+25%, Adult-25%	170000	0.370631	9	5	28219.9
臺南市	Tainan City	14232	15957	17299	14304	13261	15388	15423	15424	15522	15961	16361	17360	18492	68323	58366	48333	34789	18559	6056	1149	158	440717	20342.2	177041	24349.7	132780	157130	1	1	0	41402.7	0	0	31	147.749	24.6933	137.252	0.00127312	0.00083455	0.00101411	0.00103368	0.120908	7.Pediatric+25%, Adult-25%	157309	0.356938	11	6	24349.7
彰化縣	Changhua County	10691	11754	12292	10474	9689	10888	11058	11275	11849	12277	13176	13786	14617	45444	42475	36477	26082	13232	4387	785	111	322819	14843.4	130464	17744.4	97848.2	115593	1	1	0	30538.5	0	0	27	126.893	21.0442	117.89	0.00152161	0.000972626	0.00118597	0.00120482	0.119726	7.Pediatric+25%, Adult-25%	115746	0.358549	13	7	17744.4
屏東縣	Pingtung County	4958	5532	6240	5243	5077	5785	6172	6395	6799	7159	7542	8089	8721	33744	30593	24852	16797	8346	2632	438	79	201193	7169.3	82608.1	8586.05	61956.1	70542.1	1	1	0	19542.1	0	0	18	101.987	12.7316	95.4541	0.00209642	0.00123459	0.00148282	0.00154067	0.0941513	7.Pediatric+25%, Adult-25%	70662.1	0.351216	20	8	8586.05
雲林縣	Yunlin County	4830	5393	5721	5006	4710	5358	5587	5716	6071	6309	6702	7230	7696	29587	28968	25033	17479	8640	2748	495	65	189344	6824.36	77206.2	8164.58	57904.6	66069.2	1	1	0	18258.7	0	0	18	98.569	12.5689	92.2046	0.00220464	0.0012767	0.00153944	0.00159235	0.0956367	7.Pediatric+25%, Adult-25%	66185.8	0.349553	19	9	8164.58
苗栗縣	Miaoli County	5424	5831	6065	4872	4128	4694	4925	5005	5086	5336	5456	5811	6190	20319	19464	16760	12198	6800	2275	442	61	147142	7385.2	58480.3	8820.63	43860.3	52680.9	1	1	0	13621.8	0	0	19	84.6512	15.5573	78.3572	0.00215404	0.00144752	0.00176374	0.00178652	0.131062	7.Pediatric+25%, Adult-25%	52784.5	0.358732	8	10	8820.63
新竹縣	Hsinchu County	5371	6018	6686	5685	5480	6221	6250	6235	6056	6016	6116	6268	6542	15600	15447	12831	8823	5033	1685	371	63	138797	7746.09	55805.9	9275.76	41854.4	51130.2	1	1	0	12923.8	0	0	20	82.3688	16.7984	76.0537	0.00215616	0.00147599	0.001811	0.0018171	0.142525	7.Pediatric+25%, Adult-25%	51232.5	0.369119	5	11	9275.76
嘉義縣	Chiayi County	2783	3434	3507	3199	3025	3283	3426	3556	3949	4214	4430	4779	5120	21755	21718	19749	14619	7290	2370	426	63	136695	4195.37	55948.3	5033.4	41961.2	46994.7	1	1	0	13297.2	0	0	14	84.3684	9.06412	79.2471	0.00278142	0.00150797	0.00180079	0.00188858	0.0825395	7.Pediatric+25%, Adult-25%	47093	0.344512	22	12	5033.4
南投縣	Nantou County	3178	3721	3911	3440	3335	3576	3790	4038	4197	4415	4736	5044	5480	20215	18817	16112	11431	6126	1941	361	42	127906	4645.35	52344.1	5565.96	39258.1	44824	1	1	0	12372.2	0	0	15	81.1434	10.4105	75.8803	0.00269495	0.00155019	0.00187039	0.00193286	0.0961138	7.Pediatric+25%, Adult-25%	44920.2	0.351197	18	13	5565.96
宜蘭縣	Yilan County	3258	3617	3808	3344	3279	3622	3581	3694	3903	4081	4309	4536	4739	16137	16658	13741	9412	5060	1647	344	50	112820	4569.52	45880.4	5465.11	34410.3	39875.4	1	1	0	10801.9	0	0	15	75.6879	10.8732	70.5338	0.00274468	0.00164968	0.00198957	0.00204979	0.106438	7.Pediatric+25%, Adult-25%	39966.1	0.354246	15	14	5465.11
新竹市	Hsinchu City	4910	5371	5826	4840	4673	5079	5189	4948	4930	4859	4964	5231	5420	12997	10668	7982	5860	3872	1455	280	63	109417	6884.76	43368.8	8234.01	32526.6	40760.6	1	1	0	9964.23	0	0	19	72.2069	16.9328	66.3448	0.0023075	0.00166495	0.00205645	0.00203971	0.159565	7.Pediatric+25%, Adult-25%	40851.8	0.373359	3	15	8234.01
基隆市	Keelung City	1912	2265	2276	2032	2197	2590	2742	2914	2877	3012	3120	3371	3654	13628	11926	9068	6156	3800	1343	282	72	81237	2773.54	33662.4	3322.09	25246.8	28568.9	1	1	0	7980.79	0	0	11	65.2979	7.73902	61.1503	0.00331117	0.00193979	0.00232957	0.0024221	0.0898239	7.Pediatric+25%, Adult-25%	28645.2	0.352612	21	16	3322.09
花蓮縣	Hualien County	2597	2801	2783	2491	2366	2568	2628	2651	2770	2912	3054	3205	3440	13133	11203	8700	6292	3833	1392	257	65	81141	3486.05	32760.8	4160.84	24570.6	28731.5	1	1	0	7695.32	0	0	13	63.8071	9.81221	59.327	0.00312437	0.00194767	0.00235823	0.00241455	0.112694	7.Pediatric+25%, Adult-25%	28808.3	0.35504	14	17	4160.84
嘉義市	Chiayi City	1873	2101	2208	2090	2072	2356	2661	2637	2672	2854	3030	3310	3581	9784	8339	6625	4601	2575	864	160	29	66422	2646.61	27597.8	3166.38	20698.4	23864.8	1	1	0	6508.45	0	0	11	58.8053	8.17305	54.8375	0.003474	0.00213079	0.0025812	0.00264936	0.102924	7.Pediatric+25%, Adult-25%	23934.6	0.360341	17	18	3166.38
臺東縣	Taitung County	1674	1809	1835	1689	1551	1701	1754	1875	1993	2010	2070	2256	2437	8878	7828	6324	4447	2683	948	186	37	55985	2267.46	22773.3	2707.52	17080	19787.5	1	1	0	5365.27	0	0	10	53.3785	7.69192	49.7028	0.00369342	0.00234391	0.00284095	0.00291001	0.106257	7.Pediatric+25%, Adult-25%	19850.9	0.354575	16	19	2707.52
金門縣	Kinmen County	1310	1312	1303	1089	890	857	692	737	687	708	766	764	769	4160	3405	2846	1983	1044	499	138	53	26012	1660.97	9738.32	1976.98	7303.74	9280.72	1	1	0	2231.14	0	0	9	34.167	8.57167	31.2519	0.0045524	0.00350851	0.00433574	0.00427889	0.168752	7.Pediatric+25%, Adult-25%	9323.89	0.358446	2	20	1976.98
澎湖縣	Penghu County	858	936	947	738	618	650	614	671	724	772	766	877	885	3711	3187	3103	2545	1402	538	90	10	24642	1169.63	9692.86	1397.05	7269.65	8666.7	1	1	0	2264.26	0	0	8	34.6133	6.02252	32.0033	0.00572635	0.00357101	0.00431089	0.00440232	0.125975	7.Pediatric+25%, Adult-25%	8709.31	0.353434	10	21	1397.05
連江縣	Lienchiang County	143	158	146	111	101	97	79	87	108	80	65	110	91	429	228	201	149	98	46	19	2	2548	190.618	945.842	227.44	709.382	936.822	1	1	0	215.295	0	0	3	10.6439	3.18653	9.59439	0.0131903	0.0112534	0.0140104	0.013525	0.19385	7.Pediatric+25%, Adult-25%	950.466	0.373024	1	22	227.44
台灣	Taiwan overall																							269192	2.2096e+06	322029	1.6572e+06	1.97923e+06	1	1	0	515316	0	0										7.Pediatric+25%, Adult-25%					322029
新北市	New Taipei City	33712	36349	36947	30719	28285	32214	34223	34099	34038	34179	35524	36806	38850	139105	101333	66748	45128	27801	10346	2341	590	839337	45618.1	335714	36767.2	419643	456410	1	1	0	0	0	73559.6	48	202.03	40.3013	186.814	0.00130551	0.000601793	0.00109612	0.000445174	0.098709	8.Pediatric-25%, Adult+25%	456660	0.544072	7	1	36767.2
臺北市	Taipei City	26908	30949	32182	27357	23525	23327	22086	21666	21406	21918	22406	24104	25571	117310	89831	66796	49991	33539	13711	3095	737	698415	38624.2	270583	31006.4	338228	369235	1	1	0	0	0	58813	44	181.032	37.9907	167.099	0.00141906	0.000669044	0.00122525	0.000494041	0.10281	8.Pediatric-25%, Adult+25%	369460	0.528998	4	2	31006.4
高雄市	Kaohsiung City	20394	23028	24296	20454	19274	21887	22419	22571	23204	23881	24416	26056	27506	108311	85450	61009	40744	23241	7346	1240	190	626917	29010.3	253067	23302.6	316334	339637	1	1	0	0	0	56401.4	38	176.655	29.5579	164.141	0.00163072	0.000698057	0.00126844	0.000518884	0.0843165	8.Pediatric-25%, Adult+25%	339851	0.542099	12	3	23302.6
臺中市	Taichung City	23741	26535	28180	23971	22262	24979	26230	26570	26409	27008	28002	29497	31792	84286	66819	49529	34194	19796	6330	1228	200	607558	33584.5	245128	26986.8	306411	333397	1	1	0	0	0	53579.4	41	172.599	34.7253	159.509	0.00151926	0.000704116	0.00128675	0.000520573	0.0991741	8.Pediatric-25%, Adult+25%	333611	0.549101	6	4	26986.8
桃園縣	Taoyuan County	16143	18385	20360	18368	17393	20097	21498	21380	21640	22283	22806	23966	25634	59990	45962	32955	25950	17305	5365	997	201	458678	23554.2	188793	18888.5	235991	254879	1	1	0	0	0	41670.9	34	152.065	27.7044	140.918	0.00180004	0.000805459	0.00146673	0.000597133	0.0909494	8.Pediatric-25%, Adult+25%	255065	0.556088	9	5	18888.5
臺南市	Tainan City	14232	15957	17299	14304	13261	15388	15423	15424	15522	15961	16361	17360	18492	68323	58366	48333	34789	18559	6056	1149	158	440717	20342.2	177041	16334.7	221301	237635	1	1	0	0	0	39438.7	31	147.749	24.6933	137.252	0.0018978	0.00083455	0.00151171	0.000620206	0.0844716	8.Pediatric-25%, Adult+25%	237814	0.539607	11	6	16334.7
彰化縣	Changhua County	10691	11754	12292	10474	9689	10888	11058	11275	11849	12277	13176	13786	14617	45444	42475	36477	26082	13232	4387	785	111	322819	14843.4	130464	11942.4	163080	175023	1	1	0	0	0	29116.7	27	126.893	21.0442	117.89	0.00226085	0.000972626	0.00176215	0.000722895	0.0838612	8.Pediatric-25%, Adult+25%	175177	0.542646	13	7	11942.4
屏東縣	Pingtung County	4958	5532	6240	5243	5077	5785	6172	6395	6799	7159	7542	8089	8721	33744	30593	24852	16797	8346	2632	438	79	201193	7169.3	82608.1	5752.54	103260	109013	1	1	0	0	0	18848.3	18	101.987	12.7316	95.4541	0.00312905	0.00123459	0.00221321	0.000924404	0.065103	8.Pediatric-25%, Adult+25%	109133	0.542428	20	8	5752.54
雲林縣	Yunlin County	4830	5393	5721	5006	4710	5358	5587	5716	6071	6309	6702	7230	7696	29587	28968	25033	17479	8640	2748	495	65	189344	6824.36	77206.2	5484.15	96507.7	101992	1	1	0	0	0	17603.1	18	98.569	12.5689	92.2046	0.00328219	0.0012767	0.00229186	0.000955411	0.0663215	8.Pediatric-25%, Adult+25%	102108	0.539275	19	9	5484.15
苗栗縣	Miaoli County	5424	5831	6065	4872	4128	4694	4925	5005	5086	5336	5456	5811	6190	20319	19464	16760	12198	6800	2275	442	61	147142	7385.2	58480.3	5949.76	73100.4	79050.2	1	1	0	0	0	12918.8	19	84.6512	15.5573	78.3572	0.0031934	0.00144752	0.00261477	0.00107191	0.0923445	8.Pediatric-25%, Adult+25%	79153.8	0.537942	8	10	5949.76
新竹縣	Hsinchu County	5371	6018	6686	5685	5480	6221	6250	6235	6056	6016	6116	6268	6542	15600	15447	12831	8823	5033	1685	371	63	138797	7746.09	55805.9	6216.42	69757.4	75973.8	1	1	0	0	0	12172.7	20	82.3688	16.7984	76.0537	0.00321728	0.00147599	0.00270226	0.00109026	0.100229	8.Pediatric-25%, Adult+25%	76076.1	0.548111	5	11	6216.42
嘉義縣	Chiayi County	2783	3434	3507	3199	3025	3283	3426	3556	3949	4214	4430	4779	5120	21755	21718	19749	14619	7290	2370	426	63	136695	4195.37	55948.3	3357.34	69935.4	73292.8	1	1	0	0	0	12886.1	14	84.3684	9.06412	79.2471	0.00416997	0.00150797	0.00269979	0.00113315	0.0566108	8.Pediatric-25%, Adult+25%	73391.1	0.536897	22	12	3357.34
南投縣	Nantou County	3178	3721	3911	3440	3335	3576	3790	4038	4197	4415	4736	5044	5480	20215	18817	16112	11431	6126	1941	361	42	127906	4645.35	52344.1	3724.75	65430.2	69154.9	1	1	0	0	0	11921.5	15	81.1434	10.4105	75.8803	0.00402712	0.00155019	0.00279496	0.00115972	0.0664316	8.Pediatric-25%, Adult+25%	69251	0.541421	18	13	3724.75
宜蘭縣	Yilan County	3258	3617	3808	3344	3279	3622	3581	3694	3903	4081	4309	4536	4739	16137	16658	13741	9412	5060	1647	344	50	112820	4569.52	45880.4	3673.94	57350.5	61024.4	1	1	0	0	0	10361.9	15	75.6879	10.8732	70.5338	0.00408281	0.00164968	0.00295956	0.00122987	0.0741396	8.Pediatric-25%, Adult+25%	61115.1	0.541704	15	14	3673.94
新竹市	Hsinchu City	4910	5371	5826	4840	4673	5079	5189	4948	4930	4859	4964	5231	5420	12997	10668	7982	5860	3872	1455	280	63	109417	6884.76	43368.8	5535.5	54211	59746.5	1	1	0	0	0	9301.75	19	72.2069	16.9328	66.3448	0.00343239	0.00166495	0.00305896	0.00122383	0.11319	8.Pediatric-25%, Adult+25%	59837.7	0.546878	3	15	5535.5
基隆市	Keelung City	1912	2265	2276	2032	2197	2590	2742	2914	2877	3012	3120	3371	3654	13628	11926	9068	6156	3800	1343	282	72	81237	2773.54	33662.4	2224.99	42078	44303	1	1	0	0	0	7711.7	11	65.2979	7.73902	61.1503	0.00494385	0.00193979	0.00347823	0.00145326	0.0619992	8.Pediatric-25%, Adult+25%	44379.3	0.546294	21	16	2224.99
花蓮縣	Hualien County	2597	2801	2783	2491	2366	2568	2628	2651	2770	2912	3054	3205	3440	13133	11203	8700	6292	3833	1392	257	65	81141	3486.05	32760.8	2811.26	40951	43762.3	1	1	0	0	0	7364.09	13	63.8071	9.81221	59.327	0.00462426	0.00194767	0.00349032	0.00144873	0.07903	8.Pediatric-25%, Adult+25%	43839.1	0.540283	14	17	2811.26
嘉義市	Chiayi City	1873	2101	2208	2090	2072	2356	2661	2637	2672	2854	3030	3310	3581	9784	8339	6625	4601	2575	864	160	29	66422	2646.61	27597.8	2126.84	34497.3	36624.1	1	1	0	0	0	6251.72	11	58.8053	8.17305	54.8375	0.005172	0.00213079	0.00384282	0.00158962	0.0715512	8.Pediatric-25%, Adult+25%	36693.9	0.552437	17	18	2126.84
臺東縣	Taitung County	1674	1809	1835	1689	1551	1701	1754	1875	1993	2010	2070	2256	2437	8878	7828	6324	4447	2683	948	186	37	55985	2267.46	22773.3	1827.4	28466.6	30294	1	1	0	0	0	5150.57	10	53.3785	7.69192	49.7028	0.00547226	0.00234391	0.00420921	0.001746	0.0742825	8.Pediatric-25%, Adult+25%	30357.4	0.542241	16	19	1827.4
金門縣	Kinmen County	1310	1312	1303	1089	890	857	692	737	687	708	766	764	769	4160	3405	2846	1983	1044	499	138	53	26012	1660.97	9738.32	1344.96	12172.9	13517.9	1	1	0	0	0	2076.76	9	34.167	8.57167	31.2519	0.00669165	0.00350851	0.00637318	0.00256733	0.12135	8.Pediatric-25%, Adult+25%	13561	0.521337	2	20	1344.96
澎湖縣	Penghu County	858	936	947	738	618	650	614	671	724	772	766	877	885	3711	3187	3103	2545	1402	538	90	10	24642	1169.63	9692.86	942.219	12116.1	13058.3	1	1	0	0	0	2151.52	8	34.6133	6.02252	32.0033	0.00849059	0.00357101	0.00639185	0.00264139	0.0885954	8.Pediatric-25%, Adult+25%	13100.9	0.53165	10	21	942.219
連江縣	Lienchiang County	143	158	146	111	101	97	79	87	108	80	65	110	91	429	228	201	149	98	46	19	2	2548	190.618	945.842	153.796	1182.3	1336.1	1	1	0	0	0	195.18	3	10.6439	3.18653	9.59439	0.0195064	0.0112534	0.0207192	0.008115	0.13986	8.Pediatric-25%, Adult+25%	1349.74	0.529726	1	22	153.796
台灣	Taiwan overall																							269192	2.2096e+06	216354	2.762e+06	2.97836e+06	1	1	0	0	0	489431										8.Pediatric-25%, Adult+25%					216354
新北市	New Taipei City	33712	36349	36947	30719	28285	32214	34223	34099	34038	34179	35524	36806	38850	139105	101333	66748	45128	27801	10346	2341	590	839337	45618.1	335714	36767.2	251786	288553	1	1	8672	82230.8	0	0	48	202.03	40.3013	186.814	0.00130551	0.000601793	0.00109612	0.000741957	0.098709	9.Pediatric-25%, Adult-25%	288803	0.344085	7	1	36767.2
臺北市	Taipei City	26908	30949	32182	27357	23525	23327	22086	21666	21406	21918	22406	24104	25571	117310	89831	66796	49991	33539	13711	3095	737	698415	38624.2	270583	31006.4	202937	233943	1	1	7464	66278.1	0	0	44	181.032	37.9907	167.099	0.00141906	0.000669044	0.00122525	0.000823401	0.10281	9.Pediatric-25%, Adult-25%	234169	0.335286	4	2	31006.4
高雄市	Kaohsiung City	20394	23028	24296	20454	19274	21887	22419	22571	23204	23881	24416	26056	27506	108311	85450	61009	40744	23241	7346	1240	190	626917	29010.3	253067	23302.6	189800	213103	1	1	5592	61993.8	0	0	38	176.655	29.5579	164.141	0.00163072	0.000698057	0.00126844	0.000864807	0.0843165	9.Pediatric-25%, Adult-25%	213318	0.340265	12	3	23302.6
臺中市	Taichung City	23741	26535	28180	23971	22262	24979	26230	26570	26409	27008	28002	29497	31792	84286	66819	49529	34194	19796	6330	1228	200	607558	33584.5	245128	26986.8	183846	210833	1	1	6465	60043.3	0	0	41	172.599	34.7253	159.509	0.00151926	0.000704116	0.00128675	0.000867621	0.0991741	9.Pediatric-25%, Adult-25%	211047	0.347369	6	4	26986.8
桃園縣	Taoyuan County	16143	18385	20360	18368	17393	20097	21498	21380	21640	22283	22806	23966	25634	59990	45962	32955	25950	17305	5365	997	201	458678	23554.2	188793	18888.5	141594	160483	1	1	4572	46243.6	0	0	34	152.065	27.7044	140.918	0.00180004	0.000805459	0.00146673	0.000995221	0.0909494	9.Pediatric-25%, Adult-25%	160669	0.350287	9	5	18888.5
臺南市	Tainan City	14232	15957	17299	14304	13261	15388	15423	15424	15522	15961	16361	17360	18492	68323	58366	48333	34789	18559	6056	1149	158	440717	20342.2	177041	16334.7	132780	149115	1	1	3926	43365.9	0	0	31	147.749	24.6933	137.252	0.0018978	0.00083455	0.00151171	0.00103368	0.0844716	9.Pediatric-25%, Adult-25%	149294	0.338752	11	6	16334.7
彰化縣	Changhua County	10691	11754	12292	10474	9689	10888	11058	11275	11849	12277	13176	13786	14617	45444	42475	36477	26082	13232	4387	785	111	322819	14843.4	130464	11942.4	97848.2	109791	1	1	2843	31959.6	0	0	27	126.893	21.0442	117.89	0.00226085	0.000972626	0.00176215	0.00120482	0.0838612	9.Pediatric-25%, Adult-25%	109944	0.340576	13	7	11942.4
屏東縣	Pingtung County	4958	5532	6240	5243	5077	5785	6172	6395	6799	7159	7542	8089	8721	33744	30593	24852	16797	8346	2632	438	79	201193	7169.3	82608.1	5752.54	61956.1	67708.6	1	1	1388	20236	0	0	18	101.987	12.7316	95.4541	0.00312905	0.00123459	0.00221321	0.00154067	0.065103	9.Pediatric-25%, Adult-25%	67828.6	0.337132	20	8	5752.54
雲林縣	Yunlin County	4830	5393	5721	5006	4710	5358	5587	5716	6071	6309	6702	7230	7696	29587	28968	25033	17479	8640	2748	495	65	189344	6824.36	77206.2	5484.15	57904.6	63388.8	1	1	1313	18915.6	0	0	18	98.569	12.5689	92.2046	0.00328219	0.0012767	0.00229186	0.00159235	0.0663215	9.Pediatric-25%, Adult-25%	63505.4	0.335397	19	9	5484.15
苗栗縣	Miaoli County	5424	5831	6065	4872	4128	4694	4925	5005	5086	5336	5456	5811	6190	20319	19464	16760	12198	6800	2275	442	61	147142	7385.2	58480.3	5949.76	43860.3	49810	1	1	1406	14325	0	0	19	84.6512	15.5573	78.3572	0.0031934	0.00144752	0.00261477	0.00178652	0.0923445	9.Pediatric-25%, Adult-25%	49913.7	0.339221	8	10	5949.76
新竹縣	Hsinchu County	5371	6018	6686	5685	5480	6221	6250	6235	6056	6016	6116	6268	6542	15600	15447	12831	8823	5033	1685	371	63	138797	7746.09	55805.9	6216.42	41854.4	48070.8	1	1	1500	13673.3	0	0	20	82.3688	16.7984	76.0537	0.00321728	0.00147599	0.00270226	0.0018171	0.100229	9.Pediatric-25%, Adult-25%	48173.2	0.347077	5	11	6216.42
嘉義縣	Chiayi County	2783	3434	3507	3199	3025	3283	3426	3556	3949	4214	4430	4779	5120	21755	21718	19749	14619	7290	2370	426	63	136695	4195.37	55948.3	3357.34	41961.2	45318.6	1	1	821	13707.6	0	0	14	84.3684	9.06412	79.2471	0.00416997	0.00150797	0.00269979	0.00188858	0.0566108	9.Pediatric-25%, Adult-25%	45417	0.33225	22	12	3357.34
南投縣	Nantou County	3178	3721	3911	3440	3335	3576	3790	4038	4197	4415	4736	5044	5480	20215	18817	16112	11431	6126	1941	361	42	127906	4645.35	52344.1	3724.75	39258.1	42982.8	1	1	902	12823.2	0	0	15	81.1434	10.4105	75.8803	0.00402712	0.00155019	0.00279496	0.00193286	0.0664316	9.Pediatric-25%, Adult-25%	43079	0.336802	18	13	3724.75
宜蘭縣	Yilan County	3258	3617	3808	3344	3279	3622	3581	3694	3903	4081	4309	4536	4739	16137	16658	13741	9412	5060	1647	344	50	112820	4569.52	45880.4	3673.94	34410.3	38084.2	1	1	878	11240.2	0	0	15	75.6879	10.8732	70.5338	0.00408281	0.00164968	0.00295956	0.00204979	0.0741396	9.Pediatric-25%, Adult-25%	38174.9	0.33837	15	14	3673.94
新竹市	Hsinchu City	4910	5371	5826	4840	4673	5079	5189	4948	4930	4859	4964	5231	5420	12997	10668	7982	5860	3872	1455	280	63	109417	6884.76	43368.8	5535.5	32526.6	38062.1	1	1	1323	10624.9	0	0	19	72.2069	16.9328	66.3448	0.00343239	0.00166495	0.00305896	0.00203971	0.11319	9.Pediatric-25%, Adult-25%	38153.3	0.348696	3	15	5535.5
基隆市	Keelung City	1912	2265	2276	2032	2197	2590	2742	2914	2877	3012	3120	3371	3654	13628	11926	9068	6156	3800	1343	282	72	81237	2773.54	33662.4	2224.99	25246.8	27471.8	1	1	538	8249.11	0	0	11	65.2979	7.73902	61.1503	0.00494385	0.00193979	0.00347823	0.0024221	0.0619992	9.Pediatric-25%, Adult-25%	27548.1	0.339107	21	16	2224.99
花蓮縣	Hualien County	2597	2801	2783	2491	2366	2568	2628	2651	2770	2912	3054	3205	3440	13133	11203	8700	6292	3833	1392	257	65	81141	3486.05	32760.8	2811.26	24570.6	27381.9	1	1	662	8025.77	0	0	13	63.8071	9.81221	59.327	0.00462426	0.00194767	0.00349032	0.00241455	0.07903	9.Pediatric-25%, Adult-25%	27458.7	0.338407	14	17	2811.26
嘉義市	Chiayi City	1873	2101	2208	2090	2072	2356	2661	2637	2672	2854	3030	3310	3581	9784	8339	6625	4601	2575	864	160	29	66422	2646.61	27597.8	2126.84	20698.4	22825.2	1	1	510	6762.52	0	0	11	58.8053	8.17305	54.8375	0.005172	0.00213079	0.00384282	0.00264936	0.0715512	9.Pediatric-25%, Adult-25%	22895	0.34469	17	18	2126.84
臺東縣	Taitung County	1674	1809	1835	1689	1551	1701	1754	1875	1993	2010	2070	2256	2437	8878	7828	6324	4447	2683	948	186	37	55985	2267.46	22773.3	1827.4	17080	18907.4	1	1	431	5581.16	0	0	10	53.3785	7.69192	49.7028	0.00547226	0.00234391	0.00420921	0.00291001	0.0742825	9.Pediatric-25%, Adult-25%	18970.7	0.338854	16	19	1827.4
金門縣	Kinmen County	1310	1312	1303	1089	890	857	692	737	687	708	766	764	769	4160	3405	2846	1983	1044	499	138	53	26012	1660.97	9738.32	1344.96	7303.74	8648.7	1	1	310	2385.72	0	0	9	34.167	8.57167	31.2519	0.00669165	0.00350851	0.00637318	0.00427889	0.12135	9.Pediatric-25%, Adult-25%	8691.87	0.334148	2	20	1344.96
澎湖縣	Penghu County	858	936	947	738	618	650	614	671	724	772	766	877	885	3711	3187	3103	2545	1402	538	90	10	24642	1169.63	9692.86	942.219	7269.65	8211.87	1	1	224	2375.24	0	0	8	34.6133	6.02252	32.0033	0.00849059	0.00357101	0.00639185	0.00440232	0.0885954	9.Pediatric-25%, Adult-25%	8254.48	0.334976	10	21	942.219
連江縣	Lienchiang County	143	158	146	111	101	97	79	87	108	80	65	110	91	429	228	201	149	98	46	19	2	2548	190.618	945.842	153.796	709.382	863.178	1	1	36	232.685	0	0	3	10.6439	3.18653	9.59439	0.0195064	0.0112534	0.0207192	0.013525	0.13986	9.Pediatric-25%, Adult-25%	876.822	0.344122	1	22	153.796
台灣	Taiwan overall																							269192	2.2096e+06	216354	1.6572e+06	1.87356e+06	1	1	51767	541199	0	0										9.Pediatric-25%, Adult-25%					216354
新北市	New Taipei City	33712	36349	36947	30719	28285	32214	34223	34099	34038	34179	35524	36806	38850	139105	101333	66748	45128	27801	10346	2341	590	839337	45618.1	335714	63319.8	503571	566891	1	1	0	0	9482.09	164463	48	202.03	40.3013	186.814	0.000758057	0.000601793	0.000636472	0.000370979	0.158683	10.Pediatric+50%, Adult+50%
臺北市	Taipei City	26908	30949	32182	27357	23525	23327	22086	21666	21406	21918	22406	24104	25571	117310	89831	66796	49991	33539	13711	3095	737	698415	38624.2	270583	53859.7	405874	459734	1	1	0	0	8363.84	132555	44	181.032	37.9907	167.099	0.000816937	0.000669044	0.000705364	0.000411701	0.166007	10.Pediatric+50%, Adult+50%
高雄市	Kaohsiung City	20394	23028	24296	20454	19274	21887	22419	22571	23204	23881	24416	26056	27506	108311	85450	61009	40744	23241	7346	1240	190	626917	29010.3	253067	40425.7	379601	420027	1	1	0	0	5622.78	123987	38	176.655	29.5579	164.141	0.000939996	0.000698057	0.000731166	0.000432404	0.13774	10.Pediatric+50%, Adult+50%
臺中市	Taichung City	23741	26535	28180	23971	22262	24979	26230	26570	26409	27008	28002	29497	31792	84286	66819	49529	34194	19796	6330	1228	200	607558	33584.5	245128	46780	367693	414473	1	1	0	0	7099.3	120087	41	172.599	34.7253	159.509	0.000876442	0.000704116	0.00074231	0.000433811	0.160256	10.Pediatric+50%, Adult+50%
桃園縣	Taoyuan County	16143	18385	20360	18368	17393	20097	21498	21380	21640	22283	22806	23966	25634	59990	45962	32955	25950	17305	5365	997	201	458678	23554.2	188793	32885.6	283189	316075	1	1	0	0	4788.67	92485.1	34	152.065	27.7044	140.918	0.00103389	0.000805459	0.000842447	0.000497611	0.148348	10.Pediatric+50%, Adult+50%
臺南市	Tainan City	14232	15957	17299	14304	13261	15388	15423	15424	15522	15961	16361	17360	18492	68323	58366	48333	34789	18559	6056	1149	158	440717	20342.2	177041	28357.1	265561	293918	1	1	0	0	3946.43	86729.6	31	147.749	24.6933	137.252	0.0010932	0.00083455	0.000870798	0.000516838	0.13806	10.Pediatric+50%, Adult+50%
彰化縣	Changhua County	10691	11754	12292	10474	9689	10888	11058	11275	11849	12277	13176	13786	14617	45444	42475	36477	26082	13232	4387	785	111	322819	14843.4	130464	20645.4	195696	216342	1	1	0	0	2847.81	63918.9	27	126.893	21.0442	117.89	0.0013078	0.000972626	0.00101932	0.000602412	0.136625	10.Pediatric+50%, Adult+50%
屏東縣	Pingtung County	4958	5532	6240	5243	5077	5785	6172	6395	6799	7159	7542	8089	8721	33744	30593	24852	16797	8346	2632	438	79	201193	7169.3	82608.1	10002.8	123912	133915	1	1	0	0	1214.28	40471.8	18	101.987	12.7316	95.4541	0.0017995	0.00123459	0.0012728	0.000770337	0.108009	10.Pediatric+50%, Adult+50%
雲林縣	Yunlin County	4830	5393	5721	5006	4710	5358	5587	5716	6071	6309	6702	7230	7696	29587	28968	25033	17479	8640	2748	495	65	189344	6824.36	77206.2	9504.8	115809	125314	1	1	0	0	1161.03	37831.9	18	98.569	12.5689	92.2046	0.00189378	0.0012767	0.00132237	0.000796176	0.109615	10.Pediatric+50%, Adult+50%
苗栗縣	Miaoli County	5424	5831	6065	4872	4128	4694	4925	5005	5086	5336	5456	5811	6190	20319	19464	16760	12198	6800	2275	442	61	147142	7385.2	58480.3	10256.1	87720.5	97976.6	1	1	0	0	1482.13	28650.8	19	84.6512	15.5573	78.3572	0.00185256	0.00144752	0.00151689	0.00089326	0.149209	10.Pediatric+50%, Adult+50%
新竹縣	Hsinchu County	5371	6018	6686	5685	5480	6221	6250	6235	6056	6016	6116	6268	6542	15600	15447	12831	8823	5033	1685	371	63	138797	7746.09	55805.9	10805.4	83708.8	94514.3	1	1	0	0	1660.4	27345.4	20	82.3688	16.7984	76.0537	0.00185092	0.00147599	0.00155463	0.000908551	0.162216	10.Pediatric+50%, Adult+50%
嘉義縣	Chiayi County	2783	3434	3507	3199	3025	3283	3426	3556	3949	4214	4430	4779	5120	21755	21718	19749	14619	7290	2370	426	63	136695	4195.37	55948.3	5871.43	83922.5	89793.9	1	1	0	0	668.761	27414.9	14	84.3684	9.06412	79.2471	0.00238443	0.00150797	0.00154377	0.000944289	0.0949767	10.Pediatric+50%, Adult+50%
南投縣	Nantou County	3178	3721	3911	3440	3335	3576	3790	4038	4197	4415	4736	5044	5480	20215	18817	16112	11431	6126	1941	361	42	127906	4645.35	52344.1	6486.56	78516.2	85002.7	1	1	0	0	798.702	25646.2	15	81.1434	10.4105	75.8803	0.00231247	0.00155019	0.00160494	0.000966429	0.110258	10.Pediatric+50%, Adult+50%
宜蘭縣	Yilan County	3258	3617	3808	3344	3279	3622	3581	3694	3903	4081	4309	4536	4739	16137	16658	13741	9412	5060	1647	344	50	112820	4569.52	45880.4	6360.7	68820.6	75181.3	1	1	0	0	822.19	22481.1	15	75.6879	10.8732	70.5338	0.00235823	0.00164968	0.00170944	0.00102489	0.121757	10.Pediatric+50%, Adult+50%
新竹市	Hsinchu City	4910	5371	5826	4840	4673	5079	5189	4948	4930	4859	4964	5231	5420	12997	10668	7982	5860	3872	1455	280	63	109417	6884.76	43368.8	9583.27	65053.2	74636.5	1	1	0	0	1566.22	21249.7	19	72.2069	16.9328	66.3448	0.00198262	0.00166495	0.00176692	0.00101985	0.18098	10.Pediatric+50%, Adult+50%
基隆市	Keelung City	1912	2265	2276	2032	2197	2590	2742	2914	2877	3012	3120	3371	3654	13628	11926	9068	6156	3800	1343	282	72	81237	2773.54	33662.4	3870.64	50493.6	54364.2	1	1	0	0	459.737	16500	11	65.2979	7.73902	61.1503	0.00284191	0.00193979	0.00199942	0.00121105	0.103126	10.Pediatric+50%, Adult+50%
花蓮縣	Hualien County	2597	2801	2783	2491	2366	2568	2628	2651	2770	2912	3054	3205	3440	13133	11203	8700	6292	3833	1392	257	65	81141	3486.05	32760.8	4835.63	49141.2	53976.9	1	1	0	0	640.822	16051.3	13	63.8071	9.81221	59.327	0.00268838	0.00194767	0.00202915	0.00120728	0.128619	10.Pediatric+50%, Adult+50%
嘉義市	Chiayi City	1873	2101	2208	2090	2072	2356	2661	2637	2672	2854	3030	3310	3581	9784	8339	6625	4601	2575	864	160	29	66422	2646.61	27597.8	3686.15	41396.8	45082.9	1	1	0	0	468.764	13523.8	11	58.8053	8.17305	54.8375	0.00298414	0.00213079	0.00221723	0.00132468	0.117829	10.Pediatric+50%, Adult+50%
臺東縣	Taitung County	1674	1809	1835	1689	1551	1701	1754	1875	1993	2010	2070	2256	2437	8878	7828	6324	4447	2683	948	186	37	55985	2267.46	22773.3	3147.58	34159.9	37307.5	1	1	0	0	406.047	11163.1	10	53.3785	7.69192	49.7028	0.00317705	0.00234391	0.00244376	0.001455	0.12143	10.Pediatric+50%, Adult+50%
金門縣	Kinmen County	1310	1312	1303	1089	890	857	692	737	687	708	766	764	769	4160	3405	2846	1983	1044	499	138	53	26012	1660.97	9738.32	2292.99	14607.5	16900.5	1	1	0	0	380.349	4772.19	9	34.167	8.57167	31.2519	0.00392501	0.00350851	0.00373821	0.00213944	0.190585	10.Pediatric+50%, Adult+50%
澎湖縣	Penghu County	858	936	947	738	618	650	614	671	724	772	766	877	885	3711	3187	3103	2545	1402	538	90	10	24642	1169.63	9692.86	1624.46	14539.3	16163.8	1	1	0	0	229.589	4750.25	8	34.6133	6.02252	32.0033	0.0049247	0.00357101	0.00370739	0.00220116	0.143538	10.Pediatric+50%, Adult+50%
連江縣	Lienchiang County	143	158	146	111	101	97	79	87	108	80	65	110	91	429	228	201	149	98	46	19	2	2548	190.618	945.842	264.263	1418.76	1683.03	1	1	0	0	48.1745	464.171	3	10.6439	3.18653	9.59439	0.0113523	0.0112534	0.0120582	0.0067625	0.21838	10.Pediatric+50%, Adult+50%
台灣	Taiwan overall																							269192	2.2096e+06	374866	3.31441e+06	3.68927e+06	1	1	0	0	53568.5	1.0824e+06										10.Pediatric+50%, Adult+50%
[truncated: 13 more columns]

## Sheet: Results
區 域 別 Locality	(Multiple Items)
Baseline policy (decentralized + not-sharing)
	Values				Sum of 0.25 unmet $2			Sum of 0.5ml unmet$2			Sum of 0.25ml ovstock$2			Sum of 0.5ml ovstock$2
Scenarios	Sum of 0.25 unmet $2	Sum of 0.5ml unmet$2	Sum of 0.25ml ovstock$2	Sum of 0.5ml ovstock$2	P1-P2	P1-P3	P1-P4	P1-P2	P1-P3	P1-P4	P1-P2	P1-P3	P1-P4	P1-P2	P1-P3	P1-P4
1.Zero buffers	812	2368	810	2367	346	613	697	207.281	1797	1847.54	437.849	611	717.223	361.435	1796	1884.02
2.Pediatric+25%, Adult+25%	0	0	52306	546788
3.Pediatric+25%, Adult0%	0	2368	52306	2367
4.Pediatric0%, Adult+25%	812	0	810	546788
5.Pediatric-25%, Adult0%	52309	2368	0	2367
6.Pediatric0%, Adult-25%	812	546790	810	0
7.Pediatric+25%, Adult-25%	0	546790	52306	0
8.Pediatric-25%, Adult+25%	52309	0	0	546788
9.Pediatric-25%, Adult-25%	52309	546790	0	0
10.Pediatric+50%, Adult+50%	0	0	104606	1093575
Policy 2(decentralized + sharing)
區 域 別 Locality	(Multiple Items)
	Values
Row Labels	Sum of 0.25 unmet $	Sum of 0.5ml unmet$	Sum of 0.25ml ovstock$	Sum of 0.5ml ovstock$	Scenario	Shortage cost reduction% for pediatric vaccines	Shortage cost reduction% for adult vaccines	Overstock cost reduction% for pediatric vaccines	Overstock cost reduction% for adult vaccines
1.Zero buffers	466	2160.72	372.151	2005.57	1.Zero buffers	0.426108	0.0875342	0.540554	0.152697
2.Pediatric+25%, Adult+25%	0	0	27073.7	541270	2.Pediatric+25%, Adult+25%			0.482397	0.0100918
3.Pediatric+25%, Adult0%	0	30.2229	34790.2	2341.74	3.Pediatric+25%, Adult0%		0.987237	0.334872	0.0106702
4.Pediatric0%, Adult+25%	0	0	678.136	540467	4.Pediatric0%, Adult+25%	1		0.162796	0.0115594
5.Pediatric-25%, Adult0%	49435	2343.28	0	2.20954	5.Pediatric-25%, Adult0%	0.0549427	0.0104376		0.999067
6.Pediatric0%, Adult-25%	803	540875	0	0	6.Pediatric0%, Adult-25%	0.0110837	0.0108173	1
7.Pediatric+25%, Adult-25%	0	515393	0	0	7.Pediatric+25%, Adult-25%		0.0574212	1
8.Pediatric-25%, Adult+25%	0	0	0	489495	8.Pediatric-25%, Adult+25%	1			0.10478
9.Pediatric-25%, Adult-25%	51776	541273	0	0	9.Pediatric-25%, Adult-25%	0.0101895	0.0100898
10.Pediatric+50%, Adult+50%	0	0	54158.1	1.08254e+06	10.Pediatric+50%, Adult+50%			0.482266	0.0100886
Policy 3(centralized + notsharing)
區 域 別 Locality	Taiwan overall
	Values
Row Labels	Sum of 0.25 unmet $2	Sum of 0.5ml unmet$2	Sum of 0.25ml ovstock$2	Sum of 0.5ml ovstock$2	Scenario	Shortage cost reduction% for pediatric vaccines	Shortage cost reduction% for adult vaccines	Overstock cost reduction% for pediatric vaccines	Overstock cost reduction% for adult vaccines
1.Zero buffers	199	571	199	571	1.Zero buffers	0.754926	0.758868	0.754321	0.758766
2.Pediatric+25%, Adult+25%	0	0	52298	546772	2.Pediatric+25%, Adult+25%			0.000152946	2.92618e-05
3.Pediatric+25%, Adult0%	0	571	52298	571	3.Pediatric+25%, Adult0%		0.758868	0.000152946	0.758766
4.Pediatric0%, Adult+25%	199	0	199	546772	4.Pediatric0%, Adult+25%	0.754926		0.754321	2.92618e-05
5.Pediatric-25%, Adult0%	52299	571	0	571	5.Pediatric-25%, Adult0%	0.000191172	0.758868		0.758766
6.Pediatric0%, Adult-25%	199	546773	199	0	6.Pediatric0%, Adult-25%	0.754926	3.10905e-05	0.754321
7.Pediatric+25%, Adult-25%	0	546773	52298	0	7.Pediatric+25%, Adult-25%		3.10905e-05	0.000152946
8.Pediatric-25%, Adult+25%	52299	0	0	546772	8.Pediatric-25%, Adult+25%	0.000191172			2.92618e-05
9.Pediatric-25%, Adult-25%	52299	546773	0	0	9.Pediatric-25%, Adult-25%	0.000191172	3.10905e-05
10.Pediatric+50%, Adult+50%	0	0	104597	1093546	10.Pediatric+50%, Adult+50%			8.60371e-05	2.65185e-05
Policy 4(centralized + sharing)
區 域 別 Locality	Taiwan overall
	Values
Row Labels	Sum of 0.25 unmet $	Sum of 0.5ml unmet$	Sum of 0.25ml ovstock$	Sum of 0.5ml ovstock$	Scenario	Shortage cost reduction% for pediatric vaccines	Shortage cost reduction% for adult vaccines	Overstock cost reduction% for pediatric vaccines	Overstock cost reduction% for adult vaccines
1.Zero buffers	115	520.456	92.7773	482.984	1.Zero buffers	0.858374	0.780213	0.88546	0.795951
2.Pediatric+25%, Adult+25%	0	0	26784	541198	2.Pediatric+25%, Adult+25%			0.487937	0.0102241
3.Pediatric+25%, Adult0%	0	0	38142	565.567	3.Pediatric+25%, Adult0%		1	0.270791	0.761062
4.Pediatric0%, Adult+25%	0	0	169.123	541000	4.Pediatric0%, Adult+25%	1		0.791206	0.0105853
5.Pediatric-25%, Adult0%	51201	565.641	0	0	5.Pediatric-25%, Adult0%	0.0211818	0.761131		1
6.Pediatric0%, Adult-25%	197	541100	0	0	6.Pediatric0%, Adult-25%	0.757389	0.010406	1
7.Pediatric+25%, Adult-25%	0	515316	0	0	7.Pediatric+25%, Adult-25%		0.057561	1
8.Pediatric-25%, Adult+25%	0	0	0	489431	8.Pediatric-25%, Adult+25%	1			0.104898
9.Pediatric-25%, Adult-25%	51767	541199	0	0	9.Pediatric-25%, Adult-25%	0.0103615	0.0102257
10.Pediatric+50%, Adult+50%	0	0	53568.5	1.0824e+06	10.Pediatric+50%, Adult+50%			0.487903	0.0102223
Scenario 1. Unbiased ordering quantity
Policy	Policy description	Unmet demand of pediatric vaccine	Unmet demand of adult vaccine	Overstock of pediatric vaccine	Overstock of adult vaccine
P1 (baseline)	Decentralized + Not sharing adult and pediatric vaccines	-	-	-	-
P2	Decentralized + Sharing adult and pediatric vaccines	0.426108	0.0875342	0.540554	0.152697
P3	Centralized + Not sharing adult and pediatric vaccines	0.754926	0.758868	0.754321	0.758766
P4	Centralized + Sharing adult and pediatric vaccines	0.858374	0.780213	0.88546	0.795951
Scenario 2. Pediatric + 25%, Adult + 25%
Policy	Policy description	Unmet demand of pediatric vaccine	Unmet demand of adult vaccine	Overstock of pediatric vaccine	Overstock of adult vaccine
P1 (baseline)	Decentralized + Not sharing adult and pediatric vaccines	-	-	-	-
P2	Decentralized + Sharing adult and pediatric vaccines			0.482397	0.0100918
P3	Centralized + Not sharing adult and pediatric vaccines			0.000152946	2.92618e-05
P4	Centralized + Sharing adult and pediatric vaccines			0.487937	0.0102241
Scenario 3
Policy	Policy description	Unmet demand of pediatric vaccine	Unmet demand of adult vaccine	Overstock of pediatric vaccine	Overstock of adult vaccine
P1 (baseline)	Decentralized + Not sharing adult and pediatric vaccines	-	-	-	-
P2	Decentralized + Sharing adult and pediatric vaccines		0.987237	0.334872	0.0106702
P3	Centralized + Not sharing adult and pediatric vaccines		0.758868	0.000152946	0.758766
P4	Centralized + Sharing adult and pediatric vaccines		1	0.270791	0.761062
Scenario 4
Policy	Policy description	Unmet demand of pediatric vaccine	Unmet demand of adult vaccine	Overstock of pediatric vaccine	Overstock of adult vaccine
P1 (baseline)	Decentralized + Not sharing adult and pediatric vaccines	-	-	-	-
P2	Decentralized + Sharing adult and pediatric vaccines	1		0.162796	0.0115594
P3	Centralized + Not sharing adult and pediatric vaccines	0.754926		0.754321	2.92618e-05
P4	Centralized + Sharing adult and pediatric vaccines	1		0.791206	0.0105853
Scenario 5
Policy	Policy description	Unmet demand of pediatric vaccine	Unmet demand of adult vaccine	Overstock of pediatric vaccine	Overstock of adult vaccine
P1 (baseline)	Decentralized + Not sharing adult and pediatric vaccines	-	-	-	-
P2	Decentralized + Sharing adult and pediatric vaccines	0.0549427	0.0104376		0.999067
P3	Centralized + Not sharing adult and pediatric vaccines	0.000191172	0.758868		0.758766
P4	Centralized + Sharing adult and pediatric vaccines	0.0211818	0.761131		1
Scenario 6
Policy	Policy description	Unmet demand of pediatric vaccine	Unmet demand of adult vaccine	Overstock of pediatric vaccine	Overstock of adult vaccine
P1 (baseline)	Decentralized + Not sharing adult and pediatric vaccines	-	-	-	-
P2	Decentralized + Sharing adult and pediatric vaccines	0.0110837	0.0108173	1
P3	Centralized + Not sharing adult and pediatric vaccines	0.754926	3.10905e-05	0.754321
P4	Centralized + Sharing adult and pediatric vaccines	0.757389	0.010406	1
Scenario 7
Policy	Policy description	Unmet demand of pediatric vaccine	Unmet demand of adult vaccine	Overstock of pediatric vaccine	Overstock of adult vaccine
P1 (baseline)	Decentralized + Not sharing adult and pediatric vaccines	-	-	-	-
P2	Decentralized + Sharing adult and pediatric vaccines		0.0574212	1
P3	Centralized + Not sharing adult and pediatric vaccines		3.10905e-05	0.000152946
P4	Centralized + Sharing adult and pediatric vaccines		0.057561	1
Scenario8
Policy	Policy description	Unmet demand of pediatric vaccine	Unmet demand of adult vaccine	Overstock of pediatric vaccine	Overstock of adult vaccine
P1 (baseline)	Decentralized + Not sharing adult and pediatric vaccines	-	-	-	-
P2	Decentralized + Sharing adult and pediatric vaccines	1			0.10478
P3	Centralized + Not sharing adult and pediatric vaccines	0.000191172			2.92618e-05
P4	Centralized + Sharing adult and pediatric vaccines	1			0.104898
Scenario 9
Policy	Policy description	Unmet demand of pediatric vaccine	Unmet demand of adult vaccine	Overstock of pediatric vaccine	Overstock of adult vaccine
P1 (baseline)	Decentralized + Not sharing adult and pediatric vaccines	-	-	-	-
P2	Decentralized + Sharing adult and pediatric vaccines	0.0101895	0.0100898
P3	Centralized + Not sharing adult and pediatric vaccines	0.000191172	3.10905e-05
P4	Centralized + Sharing adult and pediatric vaccines	0.0103615	0.0102257
Scenario 10
Policy	Policy description	Unmet demand of pediatric vaccine	Unmet demand of adult vaccine	Overstock of pediatric vaccine	Overstock of adult vaccine
P1 (baseline)	Decentralized + Not sharing adult and pediatric vaccines	-	-	-	-
P2	Decentralized + Sharing adult and pediatric vaccines			0.482266	0.0100886
P3	Centralized + Not sharing adult and pediatric vaccines			8.60371e-05	2.65185e-05
P4	Centralized + Sharing adult and pediatric vaccines			0.487903	0.0102223

## Sheet: OrderQty (4)
																									9.41368e-06	3.36016e-11		#NAME?	c1 ($/0.25ml dose):	200
																													c2 ($/0.5ml dose):	100
																										Extra orders			u1 ($ / unmet demand of <65):	500
																										0	0	3100000	u2 ($ / unmet demand of >65):	10000
		<- 0.25 ml / dose			0.5 ml / dose ->
	Doses per population	0.606	0.514447	0.452099	0.409641	0.380726	0.361036	0.347626	0.722	0.722	0.722	0.722	0.412	0.412	0.402	0.402	0.402	0.402	0.402	0.402	0.402	0.402	5495742			269192	2.2096e+06	2.4788e+06			Expected unmet demand cost		Expected overstock cost
lookup	區 域 別 Locality	0 歲	1 歲	2 歲	3 歲	4 歲	5 歲	6 歲	7 歲	8 歲	9 歲	10 歲	11 歲	12 歲	65 － 69 歲	70 － 74 歲	75 － 79 歲	80 － 84 歲	85 － 89 歲	90 － 94 歲	95 － 99 歲	100歲以上	Total Populations	0.25ml demand	0.5ml demand	OrderQty (0.25ml)	OrderQty (0.5ml)	OrderQty (q)	Expected Unmet Dmd cost of 0.25ml	Expected Unmet Dmd cost of 0.5ml	0.25 unmet $	0.5ml unmet$	0.25ml ovstock$	0.5ml ovstock$	0.25ml unmet	0.5ml unmet	0.25ml overstock	0.5ml overstock	0.25ml unmet%	0.5ml unmet%	0.25ml overstock%	0.5ml overstock%	<3yr %	Scenarios	Total Cost	Cost / Population	<3yr% Rank	Populations Rank	0.25 Vaccine Cost
新北市	New Taipei City	33712	36349	36947	30719	28285	32214	34223	34099	34038	34179	35524	36806	38850	139105	101333	66748	45128	27801	10346	2341	590	839337	45618.1	335714	45618.1	335714	381332	500	4896.8	23832	989343	8060.25	18681.4	47.664	202.039	40.3013	186.814	0.00104485	0.000601818	0.000883449	0.000556468	0.119628	1.Zero buffers	4.37082e+07	52.0747	7	1	9.12362e+06
臺北市	Taipei City	26908	30949	32182	27357	23525	23327	22086	21666	21406	21918	22406	24104	25571	117310	89831	66796	49991	33539	13711	3095	737	698415	38624.2	270583	38624.2	270583	309207	500	4144.09	22006	750196	7598.14	16709.9	44.012	181.028	37.9907	167.099	0.00113949	0.00066903	0.000983599	0.000617551	0.124914	1.Zero buffers	3.55553e+07	50.9086	4	2	7.72484e+06
高雄市	Kaohsiung City	20394	23028	24296	20454	19274	21887	22419	22571	23204	23881	24416	26056	27506	108311	85450	61009	40744	23241	7346	1240	190	626917	29010.3	253067	29010.3	253067	282078	500	4435.71	18797	783643	5911.58	16414.1	37.594	176.667	29.5579	164.141	0.00129589	0.000698102	0.00101888	0.000648606	0.102845	1.Zero buffers	3.19112e+07	50.9018	12	3	5.80205e+06
臺中市	Taichung City	23741	26535	28180	23971	22262	24979	26230	26570	26409	27008	28002	29497	31792	84286	66819	49529	34194	19796	6330	1228	200	607558	33584.5	245128	33584.5	245128	278713	500	5288.94	20464	912875	6945.06	15950.9	40.928	172.601	34.7253	159.509	0.00121866	0.000704123	0.00103397	0.000650716	0.120499	1.Zero buffers	3.21631e+07	52.9383	6	4	6.71691e+06
桃園縣	Taoyuan County	16143	18385	20360	18368	17393	20097	21498	21380	21640	22283	22806	23966	25634	59990	45962	32955	25950	17305	5365	997	201	458678	23554.2	188793	23554.2	188793	212347	500	5559.85	17028	845480	5540.87	14091.8	34.056	152.069	27.7044	140.918	0.00144586	0.000805481	0.0011762	0.000746416	0.110923	1.Zero buffers	2.44526e+07	53.311	9	5	4.71084e+06
臺南市	Tainan City	14232	15957	17299	14304	13261	15388	15423	15424	15522	15961	16361	17360	18492	68323	58366	48333	34789	18559	6056	1149	158	440717	20342.2	177041	20342.2	177041	197383	500	4304.94	15738	636060	4938.67	13725.2	31.476	147.751	24.6933	137.252	0.00154733	0.000834562	0.0012139	0.000775258	0.10306	1.Zero buffers	2.24243e+07	50.8814	11	6	4.06844e+06
彰化縣	Changhua County	10691	11754	12292	10474	9689	10888	11058	11275	11849	12277	13176	13786	14617	45444	42475	36477	26082	13232	4387	785	111	322819	14843.4	130464	14843.4	130464	145308	500	4427.16	13443	561755	4208.85	11789	26.886	126.888	21.0442	117.89	0.00181131	0.00097259	0.00141775	0.000903618	0.102151	1.Zero buffers	1.65903e+07	51.392	13	7	2.96868e+06
屏東縣	Pingtung County	4958	5532	6240	5243	5077	5785	6172	6395	6799	7159	7542	8089	8721	33744	30593	24852	16797	8346	2632	438	79	201193	7169.3	82608.1	7169.3	82608.1	89777.4	500	3949.63	9190	402848	2546.32	9545.41	18.38	101.997	12.7316	95.4541	0.00256371	0.0012347	0.00177585	0.00115551	0.0798563	1.Zero buffers	1.01067e+07	50.2339	20	8	1.43386e+06
雲林縣	Yunlin County	4830	5393	5721	5006	4710	5358	5587	5716	6071	6309	6702	7230	7696	29587	28968	25033	17479	8640	2748	495	65	189344	6824.36	77206.2	6824.36	77206.2	84030.6	500	3808.29	8980	375351	2513.77	9220.46	17.96	98.5615	12.5689	92.2046	0.00263175	0.0012766	0.00184176	0.00119426	0.0812129	1.Zero buffers	9.46982e+06	50.0139	19	9	1.36487e+06
苗栗縣	Miaoli County	5424	5831	6065	4872	4128	4694	4925	5005	5086	5336	5456	5811	6190	20319	19464	16760	12198	6800	2275	442	61	147142	7385.2	58480.3	7385.2	58480.3	65865.5	500	4268.84	9549	361376	3111.45	7835.72	19.098	84.6543	15.5573	78.3572	0.00258598	0.00144757	0.00210655	0.00133989	0.112125	1.Zero buffers	7.696e+06	52.3032	8	10	1.47704e+06
新竹縣	Hsinchu County	5371	6018	6686	5685	5480	6221	6250	6235	6056	6016	6116	6268	6542	15600	15447	12831	8823	5033	1685	371	63	138797	7746.09	55805.9	7746.09	55805.9	63552	500	5289.98	9851	435731	3359.68	7605.37	19.702	82.3692	16.7984	76.0537	0.00254348	0.00147599	0.00216863	0.00136283	0.121886	1.Zero buffers	7.57539e+06	54.5789	5	11	1.54922e+06
嘉義縣	Chiayi County	2783	3434	3507	3199	3025	3283	3426	3556	3949	4214	4430	4779	5120	21755	21718	19749	14619	7290	2370	426	63	136695	4195.37	55948.3	4195.37	55948.3	60143.7	500	3416.57	6978	288287	1812.82	7924.71	13.956	84.3791	9.06412	79.2471	0.00332652	0.00150816	0.0021605	0.00141643	0.0697558	1.Zero buffers	6.72917e+06	49.2276	22	12	839075
南投縣	Nantou County	3178	3721	3911	3440	3335	3576	3790	4038	4197	4415	4736	5044	5480	20215	18817	16112	11431	6126	1941	361	42	127906	4645.35	52344.1	4645.35	52344.1	56989.5	500	3911.6	7405	317433	2082.1	7588.03	14.81	81.1517	10.4105	75.8803	0.00318813	0.00155035	0.00224106	0.00144964	0.0815125	1.Zero buffers	6.48832e+06	50.7273	18	13	929070
宜蘭縣	Yilan County	3258	3617	3808	3344	3279	3622	3581	3694	3903	4081	4309	4536	4739	16137	16658	13741	9412	5060	1647	344	50	112820	4569.52	45880.4	4569.52	45880.4	50449.9	500	4135.67	7402	313045	2174.65	7053.38	14.804	75.694	10.8732	70.5338	0.00323973	0.00164981	0.00237951	0.00153734	0.0905755	1.Zero buffers	5.82239e+06	51.6078	15	14	913905
新竹市	Hsinchu City	4910	5371	5826	4840	4673	5079	5189	4948	4930	4859	4964	5231	5420	12997	10668	7982	5860	3872	1455	280	63	109417	6884.76	43368.8	6884.76	43368.8	50253.6	500	5604.1	9378	404647	3386.57	6634.48	18.756	72.2056	16.9328	66.3448	0.00272428	0.00166492	0.00245947	0.00152978	0.137	1.Zero buffers	6.12786e+06	56.0046	3	15	1.37695e+06
基隆市	Keelung City	1912	2265	2276	2032	2197	2590	2742	2914	2877	3012	3120	3371	3654	13628	11926	9068	6156	3800	1343	282	72	81237	2773.54	33662.4	2773.54	33662.4	36435.9	500	4121.57	5711	269158	1547.8	6115.03	11.422	65.3047	7.73902	61.1503	0.00411821	0.00193999	0.00279031	0.00181658	0.076121	1.Zero buffers	4.19581e+06	51.649	21	16	554707
花蓮縣	Hualien County	2597	2801	2783	2491	2366	2568	2628	2651	2770	2912	3054	3205	3440	13133	11203	8700	6292	3833	1392	257	65	81141	3486.05	32760.8	3486.05	32760.8	36246.9	500	4156.9	6494	265246	1962.44	5932.7	12.988	63.8086	9.81221	59.327	0.00372571	0.00194771	0.00281471	0.00181091	0.0961752	1.Zero buffers	4.24503e+06	52.3167	14	17	697210
嘉義市	Chiayi City	1873	2101	2208	2090	2072	2356	2661	2637	2672	2854	3030	3310	3581	9784	8339	6625	4601	2575	864	160	29	66422	2646.61	27597.8	2646.61	27597.8	30244.4	500	4799.44	5620	282207	1634.61	5483.75	11.24	58.7999	8.17305	54.8375	0.00424695	0.0021306	0.00308812	0.00198702	0.0875072	1.Zero buffers	3.57693e+06	53.8516	17	18	529322
臺東縣	Taitung County	1674	1809	1835	1689	1551	1701	1754	1875	1993	2010	2070	2256	2437	8878	7828	6324	4447	2683	948	186	37	55985	2267.46	22773.3	2267.46	22773.3	25040.7	500	4125.48	5224	220186	1538.38	4970.28	10.448	53.3724	7.69192	49.7028	0.0046078	0.00234364	0.00339231	0.0021825	0.0905508	1.Zero buffers	2.95623e+06	52.804	16	19	453492
金門縣	Kinmen County	1310	1312	1303	1089	890	857	692	737	687	708	766	764	769	4160	3405	2846	1983	1044	499	138	53	26012	1660.97	9738.32	1660.97	9738.32	11399.3	500	3923.3	4640	134037	1714.33	3125.19	9.28	34.1644	8.57167	31.2519	0.0055871	0.00350824	0.00516064	0.00320917	0.145708	1.Zero buffers	1.4447e+06	55.5399	2	20	332194
澎湖縣	Penghu County	858	936	947	738	618	650	614	671	724	772	766	877	885	3711	3187	3103	2545	1402	538	90	10	24642	1169.63	9692.86	1169.63	9692.86	10862.5	500	3673.03	3801	127135	1204.5	3200.33	7.602	34.613	6.02252	32.0033	0.00649947	0.00357098	0.00514906	0.00330174	0.107676	1.Zero buffers	1.33415e+06	54.1413	10	21	233927
連江縣	Lienchiang County	143	158	146	111	101	97	79	87	108	80	65	110	91	429	228	201	149	98	46	19	2	2548	190.618	945.842	190.618	945.842	1136.46	500	4700.62	1610	50037.2	637.307	959.439	3.22	10.6448	3.18653	9.59439	0.0168924	0.0112543	0.0167168	0.0101438	0.16773	1.Zero buffers	184355	72.3528	1	22	38123.6
新北市	New Taipei City	33712	36349	36947	30719	28285	32214	34223	34099	34038	34179	35524	36806	38850	139105	101333	66748	45128	27801	10346	2341	590	839337	45618.1	335714	45618.1	419643	465261	500	4896.8	0	0	14691.1	8.21504e+06	0	0	73.4555	82150.4	0	0	0.00161023	0.195763	0.119628	2.Child 0%, Adult +25%	5.10879e+07	60.867	7	1	9.12362e+06
臺北市	Taipei City	26908	30949	32182	27357	23525	23327	22086	21666	21406	21918	22406	24104	25571	117310	89831	66796	49991	33539	13711	3095	737	698415	38624.2	270583	38624.2	338228	376853	500	4144.09	0	0	13848.3	6.62022e+06	0	0	69.2414	66202.2	0	0	0.00179269	0.195732	0.124914	2.Child 0%, Adult +25%	4.15477e+07	59.4885	4	2	7.72484e+06
高雄市	Kaohsiung City	20394	23028	24296	20454	19274	21887	22419	22571	23204	23881	24416	26056	27506	108311	85450	61009	40744	23241	7346	1240	190	626917	29010.3	253067	29010.3	316334	345344	500	4435.71	0	0	10775.2	6.19288e+06	0	0	53.8759	61928.8	0	0	0.00185713	0.19577	0.102845	2.Child 0%, Adult +25%	3.74355e+07	59.7136	12	3	5.80205e+06
臺中市	Taichung City	23741	26535	28180	23971	22262	24979	26230	26570	26409	27008	28002	29497	31792	84286	66819	49529	34194	19796	6330	1228	200	607558	33584.5	245128	33584.5	306411	339995	500	5288.94	0	0	12658.1	5.99743e+06	0	0	63.2907	59974.3	0	0	0.00188452	0.195732	0.120499	2.Child 0%, Adult +25%	3.7358e+07	61.4887	6	4	6.71691e+06
桃園縣	Taoyuan County	16143	18385	20360	18368	17393	20097	21498	21380	21640	22283	22806	23966	25634	59990	45962	32955	25950	17305	5365	997	201	458678	23554.2	188793	23554.2	235991	259545	500	5559.85	0	0	10097.3	4.61841e+06	0	0	50.4863	46184.1	0	0	0.00214341	0.195703	0.110923	2.Child 0%, Adult +25%	2.83099e+07	61.7207	9	5	4.71084e+06
臺南市	Tainan City	14232	15957	17299	14304	13261	15388	15423	15424	15522	15961	16361	17360	18492	68323	58366	48333	34789	18559	6056	1149	158	440717	20342.2	177041	20342.2	221301	241643	500	4304.94	0	0	8999.42	4.33105e+06	0	0	44.9971	43310.5	0	0	0.00221201	0.195709	0.10306	2.Child 0%, Adult +25%	2.61985e+07	59.4452	11	6	4.06844e+06
彰化縣	Changhua County	10691	11754	12292	10474	9689	10888	11058	11275	11849	12277	13176	13786	14617	45444	42475	36477	26082	13232	4387	785	111	322819	14843.4	130464	14843.4	163080	177924	500	4427.16	0	0	7670.65	3.1913e+06	0	0	38.3532	31913	0	0	0.00258386	0.195689	0.102151	2.Child 0%, Adult +25%	1.92767e+07	59.7137	13	7	2.96868e+06
屏東縣	Pingtung County	4958	5532	6240	5243	5077	5785	6172	6395	6799	7159	7542	8089	8721	33744	30593	24852	16797	8346	2632	438	79	201193	7169.3	82608.1	7169.3	103260	110429	500	3949.63	0	0	4639.9	2.02036e+06	0	0	23.1995	20203.6	0	0	0.00323595	0.195657	0.0798563	2.Child 0%, Adult +25%	1.17599e+07	58.4507	20	8	1.43386e+06
雲林縣	Yunlin County	4830	5393	5721	5006	4710	5358	5587	5716	6071	6309	6702	7230	7696	29587	28968	25033	17479	8640	2748	495	65	189344	6824.36	77206.2	6824.36	96507.7	103332	500	3808.29	0	0	4581.36	1.88849e+06	0	0	22.9068	18884.9	0	0	0.00335662	0.195683	0.0812129	2.Child 0%, Adult +25%	1.10156e+07	58.178	19	9	1.36487e+06
苗栗縣	Miaoli County	5424	5831	6065	4872	4128	4694	4925	5005	5086	5336	5456	5811	6190	20319	19464	16760	12198	6800	2275	442	61	147142	7385.2	58480.3	7385.2	73100.4	80485.6	500	4268.84	0	0	5667.82	1.42921e+06	0	0	28.3391	14292.1	0	0	0.00383728	0.195514	0.112125	2.Child 0%, Adult +25%	8.78708e+06	59.7184	8	10	1.47704e+06
新竹縣	Hsinchu County	5371	6018	6686	5685	5480	6221	6250	6235	6056	6016	6116	6268	6542	15600	15447	12831	8823	5033	1685	371	63	138797	7746.09	55805.9	7746.09	69757.4	77503.4	500	5289.98	0	0	6122.07	1.36386e+06	0	0	30.6104	13638.6	0	0	0.00395172	0.195516	0.121886	2.Child 0%, Adult +25%	8.52495e+06	61.4203	5	11	1.54922e+06
嘉義縣	Chiayi County	2783	3434	3507	3199	3025	3283	3426	3556	3949	4214	4430	4779	5120	21755	21718	19749	14619	7290	2370	426	63	136695	4195.37	55948.3	4195.37	69935.4	74130.8	500	3416.57	0	0	3303.97	1.36827e+06	0	0	16.5198	13682.7	0	0	0.00393764	0.195648	0.0697558	2.Child 0%, Adult +25%	7.83262e+06	57.2999	22	12	839075
南投縣	Nantou County	3178	3721	3911	3440	3335	3576	3790	4038	4197	4415	4736	5044	5480	20215	18817	16112	11431	6126	1941	361	42	127906	4645.35	52344.1	4645.35	65430.2	70075.5	500	3911.6	0	0	3795.08	1.27971e+06	0	0	18.9754	12797.1	0	0	0.00408481	0.195584	0.0815125	2.Child 0%, Adult +25%	7.47209e+06	58.4186	18	13	929070
宜蘭縣	Yilan County	3258	3617	3808	3344	3279	3622	3581	3694	3903	4081	4309	4536	4739	16137	16658	13741	9412	5060	1647	344	50	112820	4569.52	45880.4	4569.52	57350.5	61920	500	4135.67	0	0	3961.77	1.12142e+06	0	0	19.8088	11214.2	0	0	0.00433499	0.195539	0.0905755	2.Child 0%, Adult +25%	6.64895e+06	58.9342	15	14	913905
新竹市	Hsinchu City	4910	5371	5826	4840	4673	5079	5189	4948	4930	4859	4964	5231	5420	12997	10668	7982	5860	3872	1455	280	63	109417	6884.76	43368.8	6884.76	54211	61095.8	500	5604.1	0	0	6170.31	1.05932e+06	0	0	30.8516	10593.2	0	0	0.00448114	0.195406	0.137	2.Child 0%, Adult +25%	6.79805e+06	62.1298	3	15	1.37695e+06
基隆市	Keelung City	1912	2265	2276	2032	2197	2590	2742	2914	2877	3012	3120	3371	3654	13628	11926	9068	6156	3800	1343	282	72	81237	2773.54	33662.4	2773.54	42078	44851.5	500	4121.57	0	0	2821.04	822984	0	0	14.1052	8229.84	0	0	0.00508563	0.195585	0.076121	2.Child 0%, Adult +25%	4.7625e+06	58.6248	21	16	554707
花蓮縣	Hualien County	2597	2801	2783	2491	2366	2568	2628	2651	2770	2912	3054	3205	3440	13133	11203	8700	6292	3833	1392	257	65	81141	3486.05	32760.8	3486.05	40951	44437.1	500	4156.9	0	0	3574.75	800311	0	0	17.8738	8003.11	0	0	0.00512723	0.195431	0.0961752	2.Child 0%, Adult +25%	4.79231e+06	59.0615	14	17	697210
嘉義市	Chiayi City	1873	2101	2208	2090	2072	2356	2661	2637	2672	2854	3030	3310	3581	9784	8339	6625	4601	2575	864	160	29	66422	2646.61	27597.8	2646.61	34497.3	37143.9	500	4799.44	0	0	2979.15	674178	0	0	14.8957	6741.78	0	0	0.00562824	0.195429	0.0875072	2.Child 0%, Adult +25%	3.97905e+06	59.9056	17	18	529322
臺東縣	Taitung County	1674	1809	1835	1689	1551	1701	1754	1875	1993	2010	2070	2256	2437	8878	7828	6324	4447	2683	948	186	37	55985	2267.46	22773.3	2267.46	28466.6	30734.1	500	4125.48	0	0	2803.25	556381	0	0	14.0162	5563.81	0	0	0.00618147	0.19545	0.0905508	2.Child 0%, Adult +25%	3.30015e+06	58.9471	16	19	453492
金門縣	Kinmen County	1310	1312	1303	1089	890	857	692	737	687	708	766	764	769	4160	3405	2846	1983	1044	499	138	53	26012	1660.97	9738.32	1660.97	12172.9	13833.9	500	3923.3	0	0	3119.56	237099	0	0	15.5978	2370.99	0	0	0.00939077	0.194776	0.145708	2.Child 0%, Adult +25%	1.54948e+06	59.568	2	20	332194
澎湖縣	Penghu County	858	936	947	738	618	650	614	671	724	772	766	877	885	3711	3187	3103	2545	1402	538	90	10	24642	1169.63	9692.86	1169.63	12116.1	13285.7	500	3673.03	0	0	2192.21	236202	0	0	10.961	2362.02	0	0	0.00937133	0.19495	0.107676	2.Child 0%, Adult +25%	1.44553e+06	58.6614	10	21	233927
連江縣	Lienchiang County	143	158	146	111	101	97	79	87	108	80	65	110	91	429	228	201	149	98	46	19	2	2548	190.618	945.842	190.618	1182.3	1372.92	500	4700.62	0	0	1154.87	22624.1	0	0	5.77434	226.241	0	0	0.0302927	0.191356	0.16773	2.Child 0%, Adult +25%	156354	61.3634	1	22	38123.6
新北市	New Taipei City	33712	36349	36947	30719	28285	32214	34223	34099	34038	34179	35524	36806	38850	139105	101333	66748	45128	27801	10346	2341	590	839337	36767.2	335714	27575.4	419643	456410	500	4896.8	0	0	0	7.32287e+06	0	0	0	73228.7	0	0	0	0.174502	0.098709	3.Child -25%, Adult +25%	4.74794e+07	56.5677	7	1	5.51509e+06
臺北市	Taipei City	26908	30949	32182	27357	23525	23327	22086	21666	21406	21918	22406	24104	25571	117310	89831	66796	49991	33539	13711	3095	737	698415	31006.4	270583	23254.8	338228	369235	500	4144.09	0	0	0	5.86893e+06	0	0	0	58689.3	0	0	0	0.17352	0.10281	3.Child -25%, Adult +25%	3.84738e+07	55.0873	4	2	4.65097e+06
高雄市	Kaohsiung City	20394	23028	24296	20454	19274	21887	22419	22571	23204	23881	24416	26056	27506	108311	85450	61009	40744	23241	7346	1240	190	626917	23302.6	253067	17476.9	316334	339637	500	4435.71	0	0	0	5.62805e+06	0	0	0	56280.5	0	0	0	0.177915	0.0843165	3.Child -25%, Adult +25%	3.51288e+07	56.0342	12	3	3.49538e+06
臺中市	Taichung City	23741	26535	28180	23971	22262	24979	26230	26570	26409	27008	28002	29497	31792	84286	66819	49529	34194	19796	6330	1228	200	607558	26986.8	245128	20240.1	306411	333397	500	5288.94	0	0	0	5.34329e+06	0	0	0	53432.9	0	0	0	0.174383	0.0991741	3.Child -25%, Adult +25%	3.46891e+07	57.0959	6	4	4.04802e+06
桃園縣	Taoyuan County	16143	18385	20360	18368	17393	20097	21498	21380	21640	22283	22806	23966	25634	59990	45962	32955	25950	17305	5365	997	201	458678	18888.5	188793	14166.4	235991	254879	500	5559.85	0	0	0	4.16189e+06	0	0	0	41618.9	0	0	0	0.176358	0.0909494	3.Child -25%, Adult +25%	2.64323e+07	57.6272	9	5	2.83327e+06
臺南市	Tainan City	14232	15957	17299	14304	13261	15388	15423	15424	15522	15961	16361	17360	18492	68323	58366	48333	34789	18559	6056	1149	158	440717	16334.7	177041	12251	221301	237635	500	4304.94	0	0	0	3.93649e+06	0	0	0	39364.9	0	0	0	0.17788	0.0844716	3.Child -25%, Adult +25%	2.45803e+07	55.7734	11	6	2.45021e+06
彰化縣	Changhua County	10691	11754	12292	10474	9689	10888	11058	11275	11849	12277	13176	13786	14617	45444	42475	36477	26082	13232	4387	785	111	322819	11942.4	130464	8956.79	163080	175023	500	4427.16	0	0	0	2.90338e+06	0	0	0	29033.8	0	0	0	0.178034	0.0838612	3.Child -25%, Adult +25%	1.80994e+07	56.0667	13	7	1.79136e+06
屏東縣	Pingtung County	4958	5532	6240	5243	5077	5785	6172	6395	6799	7159	7542	8089	8721	33744	30593	24852	16797	8346	2632	438	79	201193	5752.54	82608.1	4314.4	103260	109013	500	3949.63	0	0	0	1.88241e+06	0	0	0	18824.1	0	0	0	0.182297	0.065103	3.Child -25%, Adult +25%	1.11889e+07	55.6127	20	8	862881
雲林縣	Yunlin County	4830	5393	5721	5006	4710	5358	5587	5716	6071	6309	6702	7230	7696	29587	28968	25033	17479	8640	2748	495	65	189344	5484.15	77206.2	4113.11	96507.7	101992	500	3808.29	0	0	0	1.75734e+06	0	0	0	17573.4	0	0	0	0.182093	0.0663215	3.Child -25%, Adult +25%	1.04734e+07	55.3141	19	9	822622
苗栗縣	Miaoli County	5424	5831	6065	4872	4128	4694	4925	5005	5086	5336	5456	5811	6190	20319	19464	16760	12198	6800	2275	442	61	147142	5949.76	58480.3	4462.32	73100.4	79050.2	500	4268.84	0	0	0	1.28701e+06	0	0	0	12870.1	0	0	0	0.17606	0.0923445	3.Child -25%, Adult +25%	8.20251e+06	55.7455	8	10	892465
新竹縣	Hsinchu County	5371	6018	6686	5685	5480	6221	6250	6235	6056	6016	6116	6268	6542	15600	15447	12831	8823	5033	1685	371	63	138797	6216.42	55805.9	4662.32	69757.4	75973.8	500	5289.98	0	0	0	1.21479e+06	0	0	0	12147.9	0	0	0	0.174144	0.100229	3.Child -25%, Adult +25%	7.9082e+06	56.9767	5	11	932463
嘉義縣	Chiayi County	2783	3434	3507	3199	3025	3283	3426	3556	3949	4214	4430	4779	5120	21755	21718	19749	14619	7290	2370	426	63	136695	3357.34	55948.3	2518.01	69935.4	73292.8	500	3416.57	0	0	0	1.28829e+06	0	0	0	12882.9	0	0	0	0.184212	0.0566108	3.Child -25%, Adult +25%	7.49714e+06	54.8458	22	12	503601
南投縣	Nantou County	3178	3721	3911	3440	3335	3576	3790	4038	4197	4415	4736	5044	5480	20215	18817	16112	11431	6126	1941	361	42	127906	3724.75	52344.1	2793.56	65430.2	69154.9	500	3911.6	0	0	0	1.191e+06	0	0	0	11910	0	0	0	0.182026	0.0664316	3.Child -25%, Adult +25%	7.10173e+06	55.523	18	13	558712
宜蘭縣	Yilan County	3258	3617	3808	3344	3279	3622	3581	3694	3903	4081	4309	4536	4739	16137	16658	13741	9412	5060	1647	344	50	112820	3673.94	45880.4	2755.45	57350.5	61024.4	500	4135.67	0	0	0	1.03395e+06	0	0	0	10339.5	0	0	0	0.180287	0.0741396	3.Child -25%, Adult +25%	6.28614e+06	55.7183	15	14	551090
新竹市	Hsinchu City	4910	5371	5826	4840	4673	5079	5189	4948	4930	4859	4964	5231	5420	12997	10668	7982	5860	3872	1455	280	63	109417	5535.5	43368.8	4151.62	54211	59746.5	500	5604.1	0	0	0	927003	0	0	0	9270.03	0	0	0	0.170999	0.11319	3.Child -25%, Adult +25%	6.25143e+06	57.134	3	15	830325
基隆市	Keelung City	1912	2265	2276	2032	2197	2590	2742	2914	2877	3012	3120	3371	3654	13628	11926	9068	6156	3800	1343	282	72	81237	2224.99	33662.4	1668.74	42078	44303	500	4121.57	0	0	0	770380	0	0	0	7703.8	0	0	0	0.183084	0.0619992	3.Child -25%, Adult +25%	4.54154e+06	55.9049	21	16	333748
花蓮縣	Hualien County	2597	2801	2783	2491	2366	2568	2628	2651	2770	2912	3054	3205	3440	13133	11203	8700	6292	3833	1392	257	65	81141	2811.26	32760.8	2108.45	40951	43762.3	500	4156.9	0	0	0	733883	0	0	0	7338.83	0	0	0	0.17921	0.07903	3.Child -25%, Adult +25%	4.51679e+06	55.666	14	17	421689
嘉義市	Chiayi City	1873	2101	2208	2090	2072	2356	2661	2637	2672	2854	3030	3310	3581	9784	8339	6625	4601	2575	864	160	29	66422	2126.84	27597.8	1595.13	34497.3	36624.1	500	4799.44	0	0	0	624091	0	0	0	6240.91	0	0	0	0.18091	0.0715512	3.Child -25%, Adult +25%	3.76876e+06	56.7396	17	18	319025
臺東縣	Taitung County	1674	1809	1835	1689	1551	1701	1754	1875	1993	2010	2070	2256	2437	8878	7828	6324	4447	2683	948	186	37	55985	1827.4	22773.3	1370.55	28466.6	30294	500	4125.48	0	0	0	513362	0	0	0	5133.62	0	0	0	0.180338	0.0742825	3.Child -25%, Adult +25%	3.12077e+06	55.743	16	19	274110
金門縣	Kinmen County	1310	1312	1303	1089	890	857	692	737	687	708	766	764	769	4160	3405	2846	1983	1044	499	138	53	26012	1344.96	9738.32	1008.72	12172.9	13517.9	500	3923.3	0	0	0	205732	0	0	0	2057.32	0	0	0	0.169009	0.12135	3.Child -25%, Adult +25%	1.41903e+06	54.553	2	20	201744
澎湖縣	Penghu County	858	936	947	738	618	650	614	671	724	772	766	877	885	3711	3187	3103	2545	1402	538	90	10	24642	942.219	9692.86	706.665	12116.1	13058.3	500	3673.03	0	0	0	214482	0	0	0	2144.82	0	0	0	0.177023	0.0885954	3.Child -25%, Adult +25%	1.35294e+06	54.9038	10	21	141333
連江縣	Lienchiang County	143	158	146	111	101	97	79	87	108	80	65	110	91	429	228	201	149	98	46	19	2	2548	153.796	945.842	115.347	1182.3	1336.1	500	4700.62	0	0	0	19309.6	0	0	0	193.096	0	0	0	0.163322	0.13986	3.Child -25%, Adult +25%	141300	55.4551	1	22	23069.4
新北市	New Taipei City	33712	36349	36947	30719	28285	32214	34223	34099	34038	34179	35524	36806	38850	139105	101333	66748	45128	27801	10346	2341	590	839337	54468.9	335714	68086.2	419643	474112	500	4896.8	0	0	1.59391e+06	8.22313e+06	0	0	7969.56	82231.3	0	0	0.117051	0.195956	0.139598	4.Child +25%, Adult +25%	5.55815e+07	66.2207	7	1	1.36172e+07
臺北市	Taipei City	26908	30949	32182	27357	23525	23327	22086	21666	21406	21918	22406	24104	25571	117310	89831	66796	49991	33539	13711	3095	737	698415	46242	270583	57802.5	338228	384470	500	4144.09	0	0	1.38943e+06	6.62797e+06	0	0	6947.13	66279.7	0	0	0.120187	0.195961	0.145954	4.Child +25%, Adult +25%	4.53833e+07	64.9805	4	2	1.15605e+07
高雄市	Kaohsiung City	20394	23028	24296	20454	19274	21887	22419	22571	23204	23881	24416	26056	27506	108311	85450	61009	40744	23241	7346	1240	190	626917	34718	253067	43397.5	316334	351052	500	4435.71	0	0	934672	6.19908e+06	0	0	4673.36	61990.8	0	0	0.107687	0.195966	0.120639	4.Child +25%, Adult +25%	4.03129e+07	64.3034	12	3	8.6795e+06
臺中市	Taichung City	23741	26535	28180	23971	22262	24979	26230	26570	26409	27008	28002	29497	31792	84286	66819	49529	34194	19796	6330	1228	200	607558	40182.3	245128	50227.9	306411	346593	500	5288.94	0	0	1.18165e+06	6.00413e+06	0	0	5908.23	60041.3	0	0	0.117628	0.19595	0.140837	4.Child +25%, Adult +25%	4.06866e+07	66.9675	6	4	1.00456e+07
桃園縣	Taoyuan County	16143	18385	20360	18368	17393	20097	21498	21380	21640	22283	22806	23966	25634	59990	45962	32955	25950	17305	5365	997	201	458678	28219.9	188793	35274.9	235991	264211	500	5559.85	0	0	793588	4.62472e+06	0	0	3967.94	46247.2	0	0	0.112486	0.195971	0.130038	4.Child +25%, Adult +25%	3.0654e+07	66.8313	9	5	7.05497e+06
臺南市	Tainan City	14232	15957	17299	14304	13261	15388	15423	15424	15522	15961	16361	17360	18492	68323	58366	48333	34789	18559	6056	1149	158	440717	24349.7	177041	30437.1	221301	245650	500	4304.94	0	0	656485	4.33682e+06	0	0	3282.43	43368.2	0	0	0.107843	0.195969	0.120908	4.Child +25%, Adult +25%	2.82175e+07	64.0263	11	6	6.08742e+06
彰化縣	Changhua County	10691	11754	12292	10474	9689	10888	11058	11275	11849	12277	13176	13786	14617	45444	42475	36477	26082	13232	4387	785	111	322819	17744.4	130464	22180.5	163080	180825	500	4427.16	0	0	475596	3.19569e+06	0	0	2377.98	31956.9	0	0	0.10721	0.195958	0.119726	4.Child +25%, Adult +25%	2.07441e+07	64.2593	13	7	4.4361e+06
屏東縣	Pingtung County	4958	5532	6240	5243	5077	5785	6172	6395	6799	7159	7542	8089	8721	33744	30593	24852	16797	8346	2632	438	79	201193	8586.05	82608.1	10732.6	103260	111846	500	3949.63	0	0	201645	2.02382e+06	0	0	1008.23	20238.2	0	0	0.0939408	0.195993	0.0941513	4.Child +25%, Adult +25%	1.24725e+07	61.9928	20	8	2.14651e+06
雲林縣	Yunlin County	4830	5393	5721	5006	4710	5358	5587	5716	6071	6309	6702	7230	7696	29587	28968	25033	17479	8640	2748	495	65	189344	8164.58	77206.2	10205.7	96507.7	104672	500	3808.29	0	0	193311	1.89162e+06	0	0	966.555	18916.2	0	0	0.0947071	0.196007	0.0956367	4.Child +25%, Adult +25%	1.16919e+07	61.7496	19	9	2.04115e+06
苗栗縣	Miaoli County	5424	5831	6065	4872	4128	4694	4925	5005	5086	5336	5456	5811	6190	20319	19464	16760	12198	6800	2275	442	61	147142	8820.63	58480.3	11025.8	73100.4	81921.1	500	4268.84	0	0	249221	1.43267e+06	0	0	1246.1	14326.7	0	0	0.113017	0.195987	0.131062	4.Child +25%, Adult +25%	9.5152e+06	64.6668	8	10	2.20516e+06
新竹縣	Hsinchu County	5371	6018	6686	5685	5480	6221	6250	6235	6056	6016	6116	6268	6542	15600	15447	12831	8823	5033	1685	371	63	138797	9275.76	55805.9	11594.7	69757.4	79033.1	500	5289.98	0	0	274956	1.36704e+06	0	0	1374.78	13670.4	0	0	0.11857	0.19597	0.142525	4.Child +25%, Adult +25%	9.29468e+06	66.966	5	11	2.31894e+06
嘉義縣	Chiayi County	2783	3434	3507	3199	3025	3283	3426	3556	3949	4214	4430	4779	5120	21755	21718	19749	14619	7290	2370	426	63	136695	5033.4	55948.3	6291.75	69935.4	74968.8	500	3416.57	0	0	110050	1.37076e+06	0	0	550.248	13707.6	0	0	0.0874554	0.196004	0.0825395	4.Child +25%, Adult +25%	8.25189e+06	60.3672	22	12	1.25835e+06
南投縣	Nantou County	3178	3721	3911	3440	3335	3576	3790	4038	4197	4415	4736	5044	5480	20215	18817	16112	11431	6126	1941	361	42	127906	5565.96	52344.1	6957.45	65430.2	70996.1	500	3911.6	0	0	131879	1.28222e+06	0	0	659.395	12822.2	0	0	0.0947755	0.195968	0.0961138	4.Child +25%, Adult +25%	7.9345e+06	62.0339	18	13	1.39149e+06
宜蘭縣	Yilan County	3258	3617	3808	3344	3279	3622	3581	3694	3903	4081	4309	4536	4739	16137	16658	13741	9412	5060	1647	344	50	112820	5465.11	45880.4	6831.39	57350.5	62815.6	500	4135.67	0	0	136893	1.12386e+06	0	0	684.465	11238.6	0	0	0.100194	0.195963	0.106438	4.Child +25%, Adult +25%	7.10132e+06	62.9438	15	14	1.36628e+06
新竹市	Hsinchu City	4910	5371	5826	4840	4673	5079	5189	4948	4930	4859	4964	5231	5420	12997	10668	7982	5860	3872	1455	280	63	109417	8234.01	43368.8	10292.5	54211	62445	500	5604.1	0	0	261314	1.06245e+06	0	0	1306.57	10624.5	0	0	0.126943	0.195985	0.159565	4.Child +25%, Adult +25%	7.47961e+06	68.3587	3	15	2.0585e+06
基隆市	Keelung City	1912	2265	2276	2032	2197	2590	2742	2914	2877	3012	3120	3371	3654	13628	11926	9068	6156	3800	1343	282	72	81237	3322.09	33662.4	4152.61	42078	45400.1	500	4121.57	0	0	76054	824851	0	0	380.27	8248.51	0	0	0.0915738	0.196029	0.0898239	4.Child +25%, Adult +25%	5.03832e+06	62.02	21	16	830522
花蓮縣	Hualien County	2597	2801	2783	2491	2366	2568	2628	2651	2770	2912	3054	3205	3440	13133	11203	8700	6292	3833	1392	257	65	81141	4160.84	32760.8	5201.05	40951	45111.9	500	4156.9	0	0	107774	802524	0	0	538.872	8025.24	0	0	0.103608	0.195972	0.112694	4.Child +25%, Adult +25%	5.13531e+06	63.2887	14	17	1.04021e+06
嘉義市	Chiayi City	1873	2101	2208	2090	2072	2356	2661	2637	2672	2854	3030	3310	3581	9784	8339	6625	4601	2575	864	160	29	66422	3166.38	27597.8	3957.97	34497.3	37663.7	500	4799.44	0	0	78120.7	676149	0	0	390.603	6761.49	0	0	0.0986877	0.196001	0.102924	4.Child +25%, Adult +25%	4.24132e+06	63.8542	17	18	791595
臺東縣	Taitung County	1674	1809	1835	1689	1551	1701	1754	1875	1993	2010	2070	2256	2437	8878	7828	6324	4447	2683	948	186	37	55985	2707.52	22773.3	3384.4	28466.6	31174.1	500	4125.48	0	0	67839.5	558056	0	0	339.197	5580.56	0	0	0.100224	0.196039	0.106257	4.Child +25%, Adult +25%	3.52354e+06	62.9372	16	19	676880
金門縣	Kinmen County	1310	1312	1303	1089	890	857	692	737	687	708	766	764	769	4160	3405	2846	1983	1044	499	138	53	26012	1976.98	9738.32	2471.22	12172.9	14149.9	500	3923.3	0	0	64850.8	238644	0	0	324.254	2386.44	0	0	0.131212	0.196045	0.168752	4.Child +25%, Adult +25%	1.71153e+06	65.7979	2	20	494245
澎湖縣	Penghu County	858	936	947	738	618	650	614	671	724	772	766	877	885	3711	3187	3103	2545	1402	538	90	10	24642	1397.05	9692.86	1746.31	12116.1	13513.1	500	3673.03	0	0	38463.3	237473	0	0	192.316	2374.73	0	0	0.110127	0.195998	0.125975	4.Child +25%, Adult +25%	1.56087e+06	63.3419	10	21	349262
連江縣	Lienchiang County	143	158	146	111	101	97	79	87	108	80	65	110	91	429	228	201	149	98	46	19	2	2548	227.44	945.842	284.301	1182.3	1409.74	500	4700.62	0	0	8109.74	23145	0	0	40.5487	231.45	0	0	0.142626	0.195762	0.19385	4.Child +25%, Adult +25%	175090	68.7168	1	22	56860.1
新北市	New Taipei City	33712	36349	36947	30719	28285	32214	34223	34099	34038	34179	35524	36806	38850	139105	101333	66748	45128	27801	10346	2341	590	839337	54468.9	335714	68086.2	335714	390183	500	4896.8	0	0	2.04279e+06	22046.7	0	0	10213.9	220.467	0	0	0.150015	0.000656709	0.139598	5.Child +25%, Adult 0%	4.71886e+07	56.2213	7	1	1.36172e+07
臺北市	Taipei City	26908	30949	32182	27357	23525	23327	22086	21666	21406	21918	22406	24104	25571	117310	89831	66796	49991	33539	13711	3095	737	698415	46242	270583	57802.5	270583	316825	500	4144.09	0	0	1.74811e+06	19792	0	0	8740.57	197.92	0	0	0.151215	0.00073146	0.145954	5.Child +25%, Adult 0%	3.86188e+07	55.2949	4	2	1.15605e+07
高雄市	Kaohsiung City	20394	23028	24296	20454	19274	21887	22419	22571	23204	23881	24416	26056	27506	108311	85450	61009	40744	23241	7346	1240	190	626917	34718	253067	43397.5	253067	287785	500	4435.71	0	0	1.24102e+06	19141.1	0	0	6205.1	191.411	0	0	0.142983	0.000756365	0.120639	5.Child +25%, Adult 0%	3.39862e+07	54.2117	12	3	8.6795e+06
臺中市	Taichung City	23741	26535	28180	23971	22262	24979	26230	26570	26409	27008	28002	29497	31792	84286	66819	49529	34194	19796	6330	1228	200	607558	40182.3	245128	50227.9	245128	285311	500	5288.94	0	0	1.49962e+06	18835.4	0	0	7498.1	188.354	0	0	0.149282	0.000768389	0.140837	5.Child +25%, Adult 0%	3.45584e+07	56.8809	6	4	1.00456e+07
桃園縣	Taoyuan County	16143	18385	20360	18368	17393	20097	21498	21380	21640	22283	22806	23966	25634	59990	45962	32955	25950	17305	5365	997	201	458678	28219.9	188793	35274.9	188793	217012	500	5559.85	0	0	1.02184e+06	16531.8	0	0	5109.2	165.318	0	0	0.14484	0.000875659	0.130038	5.Child +25%, Adult 0%	2.59342e+07	56.5413	9	5	7.05497e+06
臺南市	Tainan City	14232	15957	17299	14304	13261	15388	15423	15424	15522	15961	16361	17360	18492	68323	58366	48333	34789	18559	6056	1149	158	440717	24349.7	177041	30437.1	177041	201390	500	4304.94	0	0	860512	16009.8	0	0	4302.56	160.098	0	0	0.141359	0.000904303	0.120908	5.Child +25%, Adult 0%	2.37915e+07	53.9836	11	6	6.08742e+06
彰化縣	Changhua County	10691	11754	12292	10474	9689	10888	11058	11275	11849	12277	13176	13786	14617	45444	42475	36477	26082	13232	4387	785	111	322819	17744.4	130464	22180.5	130464	148209	500	4427.16	0	0	617355	13740.9	0	0	3086.78	137.409	0	0	0.139166	0.00105323	0.119726	5.Child +25%, Adult 0%	1.74825e+07	54.1558	13	7	4.4361e+06
屏東縣	Pingtung County	4958	5532	6240	5243	5077	5785	6172	6395	6799	7159	7542	8089	8721	33744	30593	24852	16797	8346	2632	438	79	201193	8586.05	82608.1	10732.6	82608.1	91194.2	500	3949.63	0	0	267367	10935.4	0	0	1336.84	109.354	0	0	0.124559	0.00132377	0.0941513	5.Child +25%, Adult 0%	1.04073e+07	51.7281	20	8	2.14651e+06
雲林縣	Yunlin County	4830	5393	5721	5006	4710	5358	5587	5716	6071	6309	6702	7230	7696	29587	28968	25033	17479	8640	2748	495	65	189344	8164.58	77206.2	10205.7	77206.2	85370.8	500	3808.29	0	0	254272	10573.8	0	0	1271.36	105.738	0	0	0.124573	0.00136955	0.0956367	5.Child +25%, Adult 0%	9.76177e+06	51.5557	19	9	2.04115e+06
苗栗縣	Miaoli County	5424	5831	6065	4872	4128	4694	4925	5005	5086	5336	5456	5811	6190	20319	19464	16760	12198	6800	2275	442	61	147142	8820.63	58480.3	11025.8	58480.3	67301	500	4268.84	0	0	303803	9201.22	0	0	1519.02	92.0122	0	0	0.137769	0.00157339	0.131062	5.Child +25%, Adult 0%	8.05319e+06	54.7307	8	10	2.20516e+06
新竹縣	Hsinchu County	5371	6018	6686	5685	5480	6221	6250	6235	6056	6016	6116	6268	6542	15600	15447	12831	8823	5033	1685	371	63	138797	9275.76	55805.9	11594.7	55805.9	65081.6	500	5289.98	0	0	328689	8989.4	0	0	1643.44	89.894	0	0	0.141741	0.00161083	0.142525	5.Child +25%, Adult 0%	7.89953e+06	56.9143	5	11	2.31894e+06
嘉義縣	Chiayi County	2783	3434	3507	3199	3025	3283	3426	3556	3949	4214	4430	4779	5120	21755	21718	19749	14619	7290	2370	426	63	136695	5033.4	55948.3	6291.75	55948.3	60981.7	500	3416.57	0	26.1339	142314	8999.59	0	0.00764918	711.572	89.9959	0	1.36719e-07	0.113096	0.00160855	0.0825395	5.Child +25%, Adult 0%	6.85321e+06	50.135	22	12	1.25835e+06
南投縣	Nantou County	3178	3721	3911	3440	3335	3576	3790	4038	4197	4415	4736	5044	5480	20215	18817	16112	11431	6126	1941	361	42	127906	5565.96	52344.1	6957.45	52344.1	57910.1	500	3911.6	0	0	167327	8703.05	0	0	836.634	87.0305	0	0	0.12025	0.00166266	0.0961138	5.Child +25%, Adult 0%	6.6259e+06	51.8029	18	13	1.39149e+06
宜蘭縣	Yilan County	3258	3617	3808	3344	3279	3622	3581	3694	3903	4081	4309	4536	4739	16137	16658	13741	9412	5060	1647	344	50	112820	5465.11	45880.4	6831.39	45880.4	51345.5	500	4135.67	0	0	169604	8149.17	0	0	848.022	81.4917	0	0	0.124136	0.00177618	0.106438	5.Child +25%, Adult 0%	5.95431e+06	52.7771	15	14	1.36628e+06
新竹市	Hsinchu City	4910	5371	5826	4840	4673	5079	5189	4948	4930	4859	4964	5231	5420	12997	10668	7982	5860	3872	1455	280	63	109417	8234.01	43368.8	10292.5	43368.8	51602.8	500	5604.1	0	0	300694	7922.15	0	0	1503.47	79.2215	0	0	0.146074	0.00182669	0.159565	5.Child +25%, Adult 0%	6.39538e+06	58.4496	3	15	2.0585e+06
基隆市	Keelung City	1912	2265	2276	2032	2197	2590	2742	2914	2877	3012	3120	3371	3654	13628	11926	9068	6156	3800	1343	282	72	81237	3322.09	33662.4	4152.61	33662.4	36984.5	500	4121.57	0	1002.19	91558.9	6982.34	0	0.243158	457.794	69.8234	0	7.22345e-06	0.110243	0.00207423	0.0898239	5.Child +25%, Adult 0%	4.19776e+06	51.673	21	16	830522
花蓮縣	Hualien County	2597	2801	2783	2491	2366	2568	2628	2651	2770	2912	3054	3205	3440	13133	11203	8700	6292	3833	1392	257	65	81141	4160.84	32760.8	5201.05	32760.8	36921.7	500	4156.9	0	1.58411	128176	6885.08	0	0.000381079	640.881	68.8508	0	1.16322e-08	0.123221	0.00210162	0.112694	5.Child +25%, Adult 0%	4.31629e+06	53.195	14	17	1.04021e+06
嘉義市	Chiayi City	1873	2101	2208	2090	2072	2356	2661	2637	2672	2854	3030	3310	3581	9784	8339	6625	4601	2575	864	160	29	66422	3166.38	27597.8	3957.97	27597.8	30764.2	500	4799.44	0	522.757	91362.5	6321.07	0	0.10892	456.813	63.2107	0	3.9467e-06	0.115416	0.00229042	0.102924	5.Child +25%, Adult 0%	3.5519e+06	53.4748	17	18	791595
臺東縣	Taitung County	1674	1809	1835	1689	1551	1701	1754	1875	1993	2010	2070	2256	2437	8878	7828	6324	4447	2683	948	186	37	55985	2707.52	22773.3	3384.4	22773.3	25480.8	500	4125.48	0	1006.07	77226.9	5742.38	0	0.243868	386.134	57.4238	0	1.07085e-05	0.114092	0.00252154	0.106257	5.Child +25%, Adult 0%	2.95521e+06	52.7858	16	19	676880
金門縣	Kinmen County	1310	1312	1303	1089	890	857	692	737	687	708	766	764	769	4160	3405	2846	1983	1044	499	138	53	26012	1976.98	9738.32	2471.22	9738.32	11715.3	500	3923.3	0	165.095	65814	3753.22	0	0.0420805	329.07	37.5322	0	4.32113e-06	0.133161	0.00385408	0.168752	5.Child +25%, Adult 0%	1.46824e+06	56.4448	2	20	494245
澎湖縣	Penghu County	858	936	947	738	618	650	614	671	724	772	766	877	885	3711	3187	3103	2545	1402	538	90	10	24642	1397.05	9692.86	1746.31	9692.86	11089.9	500	3673.03	0	4091.5	38838.6	3746.15	0	1.11393	194.193	37.4615	0	0.000114923	0.111202	0.00386486	0.125975	5.Child +25%, Adult 0%	1.32264e+06	53.6742	10	21	349262
連江縣	Lienchiang County	143	158	146	111	101	97	79	87	108	80	65	110	91	429	228	201	149	98	46	19	2	2548	227.44	945.842	284.301	945.842	1173.28	500	4700.62	0	13702.4	6090.49	1168.74	0	2.91501	30.4524	11.6874	0	0.00308192	0.107114	0.0123566	0.19385	5.Child +25%, Adult 0%	165147	64.8142	1	22	56860.1
新北市	New Taipei City	33712	36349	36947	30719	28285	32214	34223	34099	34038	34179	35524	36806	38850	139105	101333	66748	45128	27801	10346	2341	590	839337	54468.9	335714	68086.2	251786	306255	500	4896.8	0	3.70017e+08	0	0	0	75563.1	0	0	0	0.225082	0	0	0.139598	6.Child +25%, Adult -25%	4.08813e+08	487.066	7	1	1.36172e+07
臺北市	Taipei City	26908	30949	32182	27357	23525	23327	22086	21666	21406	21918	22406	24104	25571	117310	89831	66796	49991	33539	13711	3095	737	698415	46242	270583	57802.5	202937	249179	500	4144.09	0	2.512e+08	0	0	0	60616.4	0	0	0	0.224022	0	0	0.145954	6.Child +25%, Adult -25%	2.83054e+08	405.281	4	2	1.15605e+07
高雄市	Kaohsiung City	20394	23028	24296	20454	19274	21887	22419	22571	23204	23881	24416	26056	27506	108311	85450	61009	40744	23241	7346	1240	190	626917	34718	253067	43397.5	189800	224518	500	4435.71	0	2.56131e+08	0	0	0	57743	0	0	0	0.228172	0	0	0.120639	6.Child +25%, Adult -25%	2.83791e+08	452.677	12	3	8.6795e+06
臺中市	Taichung City	23741	26535	28180	23971	22262	24979	26230	26570	26409	27008	28002	29497	31792	84286	66819	49529	34194	19796	6330	1228	200	607558	40182.3	245128	50227.9	183846	224029	500	5288.94	0	2.91527e+08	0	0	0	55120.1	0	0	0	0.224862	0	0	0.140837	6.Child +25%, Adult -25%	3.19957e+08	526.628	6	4	1.00456e+07
桃園縣	Taoyuan County	16143	18385	20360	18368	17393	20097	21498	21380	21640	22283	22806	23966	25634	59990	45962	32955	25950	17305	5365	997	201	458678	28219.9	188793	35274.9	141594	169814	500	5559.85	0	2.37925e+08	0	0	0	42793.4	0	0	0	0.226669	0	0	0.130038	6.Child +25%, Adult -25%	2.59139e+08	564.97	9	5	7.05497e+06
臺南市	Tainan City	14232	15957	17299	14304	13261	15388	15423	15424	15522	15961	16361	17360	18492	68323	58366	48333	34789	18559	6056	1149	158	440717	24349.7	177041	30437.1	132780	157130	500	4304.94	0	1.73868e+08	0	0	0	40388	0	0	0	0.228128	0	0	0.120908	6.Child +25%, Adult -25%	1.93233e+08	438.452	11	6	6.08742e+06
彰化縣	Changhua County	10691	11754	12292	10474	9689	10888	11058	11275	11849	12277	13176	13786	14617	45444	42475	36477	26082	13232	4387	785	111	322819	17744.4	130464	22180.5	97848.2	115593	500	4427.16	0	1.31854e+08	0	0	0	29783	0	0	0	0.228285	0	0	0.119726	6.Child +25%, Adult -25%	1.46075e+08	452.499	13	7	4.4361e+06
屏東縣	Pingtung County	4958	5532	6240	5243	5077	5785	6172	6395	6799	7159	7542	8089	8721	33744	30593	24852	16797	8346	2632	438	79	201193	8586.05	82608.1	10732.6	61956.1	70542.1	500	3949.63	0	7.57874e+07	0	0	0	19188.5	0	0	0	0.232283	0	0	0.0941513	6.Child +25%, Adult -25%	8.41295e+07	418.153	20	8	2.14651e+06
雲林縣	Yunlin County	4830	5393	5721	5006	4710	5358	5587	5716	6071	6309	6702	7230	7696	29587	28968	25033	17479	8640	2748	495	65	189344	8164.58	77206.2	10205.7	57904.6	66069.2	500	3808.29	0	6.82223e+07	0	0	0	17914.2	0	0	0	0.23203	0	0	0.0956367	6.Child +25%, Adult -25%	7.60539e+07	401.671	19	9	2.04115e+06
苗栗縣	Miaoli County	5424	5831	6065	4872	4128	4694	4925	5005	5086	5336	5456	5811	6190	20319	19464	16760	12198	6800	2275	442	61	147142	8820.63	58480.3	11025.8	43860.3	52680.9	500	4268.84	0	5.65505e+07	0	0	0	13247.3	0	0	0	0.226525	0	0	0.131062	6.Child +25%, Adult -25%	6.31417e+07	429.121	8	10	2.20516e+06
新竹縣	Hsinchu County	5371	6018	6686	5685	5480	6221	6250	6235	6056	6016	6116	6268	6542	15600	15447	12831	8823	5033	1685	371	63	138797	9275.76	55805.9	11594.7	41854.4	51130.2	500	5289.98	0	6.63128e+07	0	0	0	12535.6	0	0	0	0.224628	0	0	0.142525	6.Child +25%, Adult -25%	7.28172e+07	524.631	5	11	2.31894e+06
嘉義縣	Chiayi County	2783	3434	3507	3199	3025	3283	3426	3556	3949	4214	4430	4779	5120	21755	21718	19749	14619	7290	2370	426	63	136695	5033.4	55948.3	6291.75	41961.2	46994.7	500	3416.57	0	4.47323e+07	0	0	0	13092.8	0	0	0	0.234015	0	0	0.0825395	6.Child +25%, Adult -25%	5.01867e+07	367.144	22	12	1.25835e+06
南投縣	Nantou County	3178	3721	3911	3440	3335	3576	3790	4038	4197	4415	4736	5044	5480	20215	18817	16112	11431	6126	1941	361	42	127906	5565.96	52344.1	6957.45	39258.1	44824	500	3911.6	0	4.74962e+07	0	0	0	12142.4	0	0	0	0.231972	0	0	0.0961138	6.Child +25%, Adult -25%	5.28135e+07	412.908	18	13	1.39149e+06
宜蘭縣	Yilan County	3258	3617	3808	3344	3279	3622	3581	3694	3903	4081	4309	4536	4739	16137	16658	13741	9412	5060	1647	344	50	112820	5465.11	45880.4	6831.39	34410.3	39875.4	500	4135.67	0	4.37167e+07	0	0	0	10570.7	0	0	0	0.230396	0	0	0.106438	6.Child +25%, Adult -25%	4.8524e+07	430.101	15	14	1.36628e+06
新竹市	Hsinchu City	4910	5371	5826	4840	4673	5079	5189	4948	4930	4859	4964	5231	5420	12997	10668	7982	5860	3872	1455	280	63	109417	8234.01	43368.8	10292.5	32526.6	40760.6	500	5604.1	0	5.38887e+07	0	0	0	9615.95	0	0	0	0.221725	0	0	0.159565	6.Child +25%, Adult -25%	5.91999e+07	541.048	3	15	2.0585e+06
基隆市	Keelung City	1912	2265	2276	2032	2197	2590	2742	2914	2877	3012	3120	3371	3654	13628	11926	9068	6156	3800	1343	282	72	81237	3322.09	33662.4	4152.61	25246.8	28568.9	500	4121.57	0	3.23194e+07	0	0	0	7841.52	0	0	0	0.232946	0	0	0.0898239	6.Child +25%, Adult -25%	3.56746e+07	439.142	21	16	830522
花蓮縣	Hualien County	2597	2801	2783	2491	2366	2568	2628	2651	2770	2912	3054	3205	3440	13133	11203	8700	6292	3833	1392	257	65	81141	4160.84	32760.8	5201.05	24570.6	28731.5	500	4156.9	0	3.12445e+07	0	0	0	7516.3	0	0	0	0.22943	0	0	0.112694	6.Child +25%, Adult -25%	3.47418e+07	428.166	14	17	1.04021e+06
嘉義市	Chiayi City	1873	2101	2208	2090	2072	2356	2661	2637	2672	2854	3030	3310	3581	9784	8339	6625	4601	2575	864	160	29	66422	3166.38	27597.8	3957.97	20698.4	23864.8	500	4799.44	0	3.05926e+07	0	0	0	6374.19	0	0	0	0.230967	0	0	0.102924	6.Child +25%, Adult -25%	3.3454e+07	503.659	17	18	791595
臺東縣	Taitung County	1674	1809	1835	1689	1551	1701	1754	1875	1993	2010	2070	2256	2437	8878	7828	6324	4447	2683	948	186	37	55985	2707.52	22773.3	3384.4	17080	19787.5	500	4125.48	0	2.1651e+07	0	0	0	5248.13	0	0	0	0.230451	0	0	0.106257	6.Child +25%, Adult -25%	2.40359e+07	429.328	16	19	676880
金門縣	Kinmen County	1310	1312	1303	1089	890	857	692	737	687	708	766	764	769	4160	3405	2846	1983	1044	499	138	53	26012	1976.98	9738.32	2471.22	7303.74	9280.72	500	3923.3	0	8.41008e+06	0	0	0	2143.62	0	0	0	0.220123	0	0	0.168752	6.Child +25%, Adult -25%	9.6347e+06	370.395	2	20	494245
澎湖縣	Penghu County	858	936	947	738	618	650	614	671	724	772	766	877	885	3711	3187	3103	2545	1402	538	90	10	24642	1397.05	9692.86	1746.31	7269.65	8666.7	500	3673.03	0	8.09576e+06	0	0	0	2204.11	0	0	0	0.227395	0	0	0.125975	6.Child +25%, Adult -25%	9.17198e+06	372.209	10	21	349262
連江縣	Lienchiang County	143	158	146	111	101	97	79	87	108	80	65	110	91	429	228	201	149	98	46	19	2	2548	227.44	945.842	284.301	709.382	936.822	500	4700.62	0	963213	0	0	0	204.912	0	0	0	0.216645	0	0	0.19385	6.Child +25%, Adult -25%	1.09101e+06	428.184	1	22	56860.1
新北市	New Taipei City	33712	36349	36947	30719	28285	32214	34223	34099	34038	34179	35524	36806	38850	139105	101333	66748	45128	27801	10346	2341	590	839337	36767.2	335714	27575.4	251786	288553	500	4896.8	4503287	4.02702e+08	0	0	9006.57	82237.7	0	0	0.244962	0.244964	0	0	0.098709	7.Child -25%, Adult -25%	4.37898e+08	521.719	7	1	5.51509e+06
臺北市	Taipei City	26908	30949	32182	27357	23525	23327	22086	21666	21406	21918	22406	24104	25571	117310	89831	66796	49991	33539	13711	3095	737	698415	31006.4	270583	23254.8	202937	233943	500	4144.09	3797597	2.74688e+08	0	0	7595.19	66284.2	0	0	0.244955	0.244968	0	0	0.10281	7.Child -25%, Adult -25%	3.0343e+08	434.455	4	2	4.65097e+06
高雄市	Kaohsiung City	20394	23028	24296	20454	19274	21887	22419	22571	23204	23881	24416	26056	27506	108311	85450	61009	40744	23241	7346	1240	190	626917	23302.6	253067	17476.9	189800	213103	500	4435.71	2854191	2.74983e+08	0	0	5708.38	61993	0	0	0.244968	0.244967	0	0	0.0843165	7.Child -25%, Adult -25%	3.00313e+08	479.031	12	3	3.49538e+06
臺中市	Taichung City	23741	26535	28180	23971	22262	24979	26230	26570	26409	27008	28002	29497	31792	84286	66819	49529	34194	19796	6330	1228	200	607558	26986.8	245128	20240.1	183846	210833	500	5288.94	3305313	3.17566e+08	0	0	6610.63	60043.4	0	0	0.244958	0.244947	0	0	0.0991741	7.Child -25%, Adult -25%	3.43304e+08	565.055	6	4	4.04802e+06
桃園縣	Taoyuan County	16143	18385	20360	18368	17393	20097	21498	21380	21640	22283	22806	23966	25634	59990	45962	32955	25950	17305	5365	997	201	458678	18888.5	188793	14166.4	141594	160483	500	5559.85	2313405	2.57133e+08	0	0	4626.81	46248.1	0	0	0.244954	0.244968	0	0	0.0909494	7.Child -25%, Adult -25%	2.76439e+08	602.686	9	5	2.83327e+06
臺南市	Tainan City	14232	15957	17299	14304	13261	15388	15423	15424	15522	15961	16361	17360	18492	68323	58366	48333	34789	18559	6056	1149	158	440717	16334.7	177041	12251	132780	149115	500	4304.94	2000817	1.86698e+08	0	0	4001.63	43368.3	0	0	0.244977	0.244962	0	0	0.0844716	7.Child -25%, Adult -25%	2.04427e+08	463.85	11	6	2.45021e+06
彰化縣	Changhua County	10691	11754	12292	10474	9689	10888	11058	11275	11849	12277	13176	13786	14617	45444	42475	36477	26082	13232	4387	785	111	322819	11942.4	130464	8956.79	97848.2	109791	500	4427.16	1462441	1.41482e+08	0	0	2924.88	31957.6	0	0	0.244916	0.244953	0	0	0.0838612	7.Child -25%, Adult -25%	1.5452e+08	478.659	13	7	1.79136e+06
屏東縣	Pingtung County	4958	5532	6240	5243	5077	5785	6172	6395	6799	7159	7542	8089	8721	33744	30593	24852	16797	8346	2632	438	79	201193	5752.54	82608.1	4314.4	61956.1	67708.6	500	3949.63	704977	7.99249e+07	0	0	1409.95	20236.1	0	0	0.245101	0.244964	0	0	0.065103	7.Child -25%, Adult -25%	8.76884e+07	435.842	20	8	862881
雲林縣	Yunlin County	4830	5393	5721	5006	4710	5358	5587	5716	6071	6309	6702	7230	7696	29587	28968	25033	17479	8640	2748	495	65	189344	5484.15	77206.2	4113.11	57904.6	63388.8	500	3808.29	671871	7.20333e+07	0	0	1343.74	18914.9	0	0	0.245023	0.244992	0	0	0.0663215	7.Child -25%, Adult -25%	7.93183e+07	418.911	19	9	822622
苗栗縣	Miaoli County	5424	5831	6065	4872	4128	4694	4925	5005	5086	5336	5456	5811	6190	20319	19464	16760	12198	6800	2275	442	61	147142	5949.76	58480.3	4462.32	43860.3	49810	500	4268.84	729205	6.1169e+07	0	0	1458.41	14329.2	0	0	0.245121	0.245026	0	0	0.0923445	7.Child -25%, Adult -25%	6.71767e+07	456.543	8	10	892465
新竹縣	Hsinchu County	5371	6018	6686	5685	5480	6221	6250	6235	6056	6016	6116	6268	6542	15600	15447	12831	8823	5033	1685	371	63	138797	6216.42	55805.9	4662.32	41854.4	48070.8	500	5289.98	761428	7.23236e+07	0	0	1522.86	13671.8	0	0	0.244973	0.244989	0	0	0.100229	7.Child -25%, Adult -25%	7.8203e+07	563.434	5	11	932463
嘉義縣	Chiayi County	2783	3434	3507	3199	3025	3283	3426	3556	3949	4214	4430	4779	5120	21755	21718	19749	14619	7290	2370	426	63	136695	3357.34	55948.3	2518.01	41961.2	45318.6	500	3416.57	411083	4.68308e+07	0	0	822.166	13707	0	0	0.244886	0.244993	0	0	0.0566108	7.Child -25%, Adult -25%	5.19416e+07	379.981	22	12	503601
南投縣	Nantou County	3178	3721	3911	3440	3335	3576	3790	4038	4197	4415	4736	5044	5480	20215	18817	16112	11431	6126	1941	361	42	127906	3724.75	52344.1	2793.56	39258.1	42982.8	500	3911.6	456158	5.01614e+07	0	0	912.316	12823.8	0	0	0.244934	0.244989	0	0	0.0664316	7.Child -25%, Adult -25%	5.51021e+07	430.801	18	13	558712
宜蘭縣	Yilan County	3258	3617	3808	3344	3279	3622	3581	3694	3903	4081	4309	4536	4739	16137	16658	13741	9412	5060	1647	344	50	112820	3673.94	45880.4	2755.45	34410.3	38084.2	500	4135.67	450333	4.64901e+07	0	0	900.666	11241.3	0	0	0.24515	0.245012	0	0	0.0741396	7.Child -25%, Adult -25%	5.09325e+07	451.449	15	14	551090
新竹市	Hsinchu City	4910	5371	5826	4840	4673	5079	5189	4948	4930	4859	4964	5231	5420	12997	10668	7982	5860	3872	1455	280	63	109417	5535.5	43368.8	4151.62	32526.6	38062.1	500	5604.1	677732	5.95461e+07	0	0	1355.46	10625.4	0	0	0.244868	0.245002	0	0	0.11319	7.Child -25%, Adult -25%	6.43068e+07	587.722	3	15	830325
基隆市	Keelung City	1912	2265	2276	2032	2197	2590	2742	2914	2877	3012	3120	3371	3654	13628	11926	9068	6156	3800	1343	282	72	81237	2224.99	33662.4	1668.74	25246.8	27471.8	500	4121.57	272497	3.39981e+07	0	0	544.994	8248.82	0	0	0.244943	0.245046	0	0	0.0619992	7.Child -25%, Adult -25%	3.7129e+07	457.046	21	16	333748
花蓮縣	Hualien County	2597	2801	2783	2491	2366	2568	2628	2651	2770	2912	3054	3205	3440	13133	11203	8700	6292	3833	1392	257	65	81141	2811.26	32760.8	2108.45	24570.6	27381.9	500	4156.9	344586	3.3373e+07	0	0	689.172	8028.34	0	0	0.245147	0.245059	0	0	0.07903	7.Child -25%, Adult -25%	3.65963e+07	451.022	14	17	421689
嘉義市	Chiayi City	1873	2101	2208	2090	2072	2356	2661	2637	2672	2854	3030	3310	3581	9784	8339	6625	4601	2575	864	160	29	66422	2126.84	27597.8	1595.13	20698.4	22825.2	500	4799.44	260774	3.24584e+07	0	0	521.548	6762.95	0	0	0.245223	0.245054	0	0	0.0715512	7.Child -25%, Adult -25%	3.51081e+07	528.561	17	18	319025
臺東縣	Taitung County	1674	1809	1835	1689	1551	1701	1754	1875	1993	2010	2070	2256	2437	8878	7828	6324	4447	2683	948	186	37	55985	1827.4	22773.3	1370.55	17080	18907.4	500	4125.48	223499	2.30166e+07	0	0	446.998	5579.14	0	0	0.244609	0.244986	0	0	0.0742825	7.Child -25%, Adult -25%	2.52222e+07	450.517	16	19	274110
金門縣	Kinmen County	1310	1312	1303	1089	890	857	692	737	687	708	766	764	769	4160	3405	2846	1983	1044	499	138	53	26012	1344.96	9738.32	1008.72	7303.74	8648.7	500	3923.3	164691	9.35978e+06	0	0	329.382	2385.69	0	0	0.244901	0.24498	0	0	0.12135	7.Child -25%, Adult -25%	1.04566e+07	401.991	2	20	201744
澎湖縣	Penghu County	858	936	947	738	618	650	614	671	724	772	766	877	885	3711	3187	3103	2545	1402	538	90	10	24642	942.219	9692.86	706.665	7269.65	8211.87	500	3673.03	115225	8.7249e+06	0	0	230.45	2375.4	0	0	0.244582	0.245067	0	0	0.0885954	7.Child -25%, Adult -25%	9.70843e+06	393.979	10	21	141333
連江縣	Lienchiang County	143	158	146	111	101	97	79	87	108	80	65	110	91	429	228	201	149	98	46	19	2	2548	153.796	945.842	115.347	709.382	863.178	500	4700.62	19161	1.09319e+06	0	0	38.322	232.562	0	0	0.249174	0.245879	0	0	0.13986	7.Child -25%, Adult -25%	1.20636e+06	473.452	1	22	23069.4
[truncated: 5 more columns]

## Sheet: Sheet4
lookup	金門縣
	Values
Row Labels	Count of 區 域 別 Locality	Sum of Total Populations	Sum of Total Cost	Cost / Target Population
1.Zero buffers	1	26012	1.4447e+06	55.5399
2.Child 0%, Adult +25%	1	26012	1.54948e+06	59.568
3.Child -25%, Adult +25%	1	26012	1.41903e+06	54.553
4.Child +25%, Adult +25%	1	26012	1.71153e+06	65.7979
5.Child +25%, Adult 0%	1	26012	1.46824e+06	56.4448
6.Child +25%, Adult -25%	1	26012	9.6347e+06	370.395
7.Child -25%, Adult -25%	1	26012	1.04566e+07	401.991
lookup	澎湖縣
	Values
Row Labels	Count of 區 域 別 Locality	Sum of Total Populations	Sum of 0.25 unmet $	Sum of 0.5ml unmet$	Sum of 0.25ml ovstock$	Sum of 0.5ml ovstock$	Sum of 0.25 Vaccine Cost	Sum of 0.5 Vaccine Cost	Sum of Total Cost
1.Zero buffers	1	24642	3801	127135	1204.5	3200.33	233927	969286	1.33415e+06
2.Child 0%, Adult +25%	1	24642	0	0	2192.21	236202	233927	1.21161e+06	1.44553e+06
3.Child -25%, Adult +25%	1	24642	0	0	0	214482	141333	1.21161e+06	1.35294e+06
4.Child +25%, Adult +25%	1	24642	0	0	38463.3	237473	349262	1.21161e+06	1.56087e+06
5.Child +25%, Adult 0%	1	24642	0	4091.5	38838.6	3746.15	349262	969286	1.32264e+06
6.Child +25%, Adult -25%	1	24642	0	8.09576e+06	0	0	349262	726965	9.17198e+06
7.Child -25%, Adult -25%	1	24642	115225	8.7249e+06	0	0	141333	726965	9.70843e+06
Min of Total Cost	Scenarios
區 域 別 Locality	1.Zero buffers	2.Child 0%, Adult +25%	3.Child -25%, Adult +25%	4.Child +25%, Adult +25%	5.Child +25%, Adult 0%	6.Child +25%, Adult -25%	7.Child -25%, Adult -25%	Grand Total	區 域 別 Locality	Populations Rank	<3yr% Rank
宜蘭縣 Yilan County	5.82239e+06	6.64895e+06	6.28614e+06	7.10132e+06	5.95431e+06	4.8524e+07	5.09325e+07	5.82239e+06	宜蘭縣 Yilan County	14	15
花蓮縣 Hualien County	4.24503e+06	4.79231e+06	4.51679e+06	5.13531e+06	4.31629e+06	3.47418e+07	3.65963e+07	4.24503e+06	花蓮縣 Hualien County	17	14
金門縣 Kinmen County	1.4447e+06	1.54948e+06	1.41903e+06	1.71153e+06	1.46824e+06	9.6347e+06	1.04566e+07	1.41903e+06	金門縣 Kinmen County	20	2
南投縣 Nantou County	6.48832e+06	7.47209e+06	7.10173e+06	7.9345e+06	6.6259e+06	5.28135e+07	5.51021e+07	6.48832e+06	南投縣 Nantou County	13	18
屏東縣 Pingtung County	1.01067e+07	1.17599e+07	1.11889e+07	1.24725e+07	1.04073e+07	8.41295e+07	8.76884e+07	1.01067e+07	屏東縣 Pingtung County	8	20
苗栗縣 Miaoli County	7.696e+06	8.78708e+06	8.20251e+06	9.5152e+06	8.05319e+06	6.31417e+07	6.71767e+07	7.696e+06	苗栗縣 Miaoli County	10	8
桃園縣 Taoyuan County	2.44526e+07	2.83099e+07	2.64323e+07	3.0654e+07	2.59342e+07	2.59139e+08	2.76439e+08	2.44526e+07	桃園縣 Taoyuan County	5	9
高雄市 Kaohsiung City	3.19112e+07	3.74355e+07	3.51288e+07	4.03129e+07	3.39862e+07	2.83791e+08	3.00313e+08	3.19112e+07	高雄市 Kaohsiung City	3	12
基隆市 Keelung City	4.19581e+06	4.7625e+06	4.54154e+06	5.03832e+06	4.19776e+06	3.56746e+07	3.7129e+07	4.19581e+06	基隆市 Keelung City	16	21
連江縣 Lienchiang County	184355	156354	141300	175090	165147	1.09101e+06	1.20636e+06	141300	連江縣 Lienchiang County	22	1
雲林縣 Yunlin County	9.46982e+06	1.10156e+07	1.04734e+07	1.16919e+07	9.76177e+06	7.60539e+07	7.93183e+07	9.46982e+06	雲林縣 Yunlin County	9	19
新北市 New Taipei City	4.37082e+07	5.10879e+07	4.74794e+07	5.55815e+07	4.71886e+07	4.08813e+08	4.37898e+08	4.37082e+07	新北市 New Taipei City	1	7
新竹市 Hsinchu City	6.12786e+06	6.79805e+06	6.25143e+06	7.47961e+06	6.39538e+06	5.91999e+07	6.43068e+07	6.12786e+06	新竹市 Hsinchu City	15	3
新竹縣 Hsinchu County	7.57539e+06	8.52495e+06	7.9082e+06	9.29468e+06	7.89953e+06	7.28172e+07	7.8203e+07	7.57539e+06	新竹縣 Hsinchu County	11	5
嘉義市 Chiayi City	3.57693e+06	3.97905e+06	3.76876e+06	4.24132e+06	3.5519e+06	3.3454e+07	3.51081e+07	3.5519e+06	嘉義市 Chiayi City	18	17
嘉義縣 Chiayi County	6.72917e+06	7.83262e+06	7.49714e+06	8.25189e+06	6.85321e+06	5.01867e+07	5.19416e+07	6.72917e+06	嘉義縣 Chiayi County	12	22
彰化縣 Changhua County	1.65903e+07	1.92767e+07	1.80994e+07	2.07441e+07	1.74825e+07	1.46075e+08	1.5452e+08	1.65903e+07	彰化縣 Changhua County	7	13
臺中市 Taichung City	3.21631e+07	3.7358e+07	3.46891e+07	4.06866e+07	3.45584e+07	3.19957e+08	3.43304e+08	3.21631e+07	臺中市 Taichung City	4	6
臺北市 Taipei City	3.55553e+07	4.15477e+07	3.84738e+07	4.53833e+07	3.86188e+07	2.83054e+08	3.0343e+08	3.55553e+07	臺北市 Taipei City	2	4
臺東縣 Taitung County	2.95623e+06	3.30015e+06	3.12077e+06	3.52354e+06	2.95521e+06	2.40359e+07	2.52222e+07	2.95521e+06	臺東縣 Taitung County	19	16
臺南市 Tainan City	2.24243e+07	2.61985e+07	2.45803e+07	2.82175e+07	2.37915e+07	1.93233e+08	2.04427e+08	2.24243e+07	臺南市 Tainan City	6	11
澎湖縣 Penghu County	1.33415e+06	1.44553e+06	1.35294e+06	1.56087e+06	1.32264e+06	9.17198e+06	9.70843e+06	1.32264e+06	澎湖縣 Penghu County	21	10
Scenarios	1.Zero buffers
	Values
區 域 別 Locality	Average of Total Populations	Average of <3yr %	Sum of Total Cost	Sum of 0.25 Vaccine Cost	Sum of 0.5 Vaccine Cost	Sum of 0.25 unmet $	Sum of 0.5ml unmet$	Sum of 0.25ml ovstock$	Sum of 0.5ml ovstock$	Dollar / popu	Unmet child $ / popu
New Taipei City	839337	0.119628	4.37082e+07	9.12362e+06	3.35714e+07	23832	989343	8060.25	18681.4	52.0747	0.0283938	1.17872
Taipei City	698415	0.124914	3.55553e+07	7.72484e+06	2.70583e+07	22006	750196	7598.14	16709.9	50.9086	0.0315085	1.07414
Kaohsiung City	626917	0.102845	3.19112e+07	5.80205e+06	2.53067e+07	18797	783643	5911.58	16414.1	50.9018	0.0299832	1.24999
Taichung City	607558	0.120499	3.21631e+07	6.71691e+06	2.45128e+07	20464	912875	6945.06	15950.9	52.9383	0.0336824	1.50253
Taoyuan County	458678	0.110923	2.44526e+07	4.71084e+06	1.88793e+07	17028	845480	5540.87	14091.8	53.311	0.0371241	1.8433
Tainan City	440717	0.10306	2.24243e+07	4.06844e+06	1.77041e+07	15738	636060	4938.67	13725.2	50.8814	0.03571	1.44324
Changhua County	322819	0.102151	1.65903e+07	2.96868e+06	1.30464e+07	13443	561755	4208.85	11789	51.392	0.0416425	1.74016
Pingtung County	201193	0.0798563	1.01067e+07	1.43386e+06	8.26081e+06	9190	402848	2546.32	9545.41	50.2339	0.0456775	2.0023
Yunlin County	189344	0.0812129	9.46982e+06	1.36487e+06	7.72062e+06	8980	375351	2513.77	9220.46	50.0139	0.0474269	1.98237
Miaoli County	147142	0.112125	7.696e+06	1.47704e+06	5.84803e+06	9549	361376	3111.45	7835.72	52.3032	0.0648965	2.45597
Hsinchu County	138797	0.121886	7.57539e+06	1.54922e+06	5.58059e+06	9851	435731	3359.68	7605.37	54.5789	0.0709742	3.13934
Chiayi County	136695	0.0697558	6.72917e+06	839075	5.59483e+06	6978	288287	1812.82	7924.71	49.2276	0.051048	2.10898
Nantou County	127906	0.0815125	6.48832e+06	929070	5.23441e+06	7405	317433	2082.1	7588.03	50.7273	0.0578941	2.48177
Yilan County	112820	0.0905755	5.82239e+06	913905	4.58804e+06	7402	313045	2174.65	7053.38	51.6078	0.0656089	2.77473
Hsinchu City	109417	0.137	6.12786e+06	1.37695e+06	4.33688e+06	9378	404647	3386.57	6634.48	56.0046	0.0857088	3.69821
Keelung City	81237	0.076121	4.19581e+06	554707	3.36624e+06	5711	269158	1547.8	6115.03	51.649	0.0703005	3.31324
Hualien County	81141	0.0961752	4.24503e+06	697210	3.27608e+06	6494	265246	1962.44	5932.7	52.3167	0.0800335	3.26895
Chiayi City	66422	0.0875072	3.57693e+06	529322	2.75978e+06	5620	282207	1634.61	5483.75	53.8516	0.0846105	4.24869
Taitung County	55985	0.0905508	2.95623e+06	453492	2.27733e+06	5224	220186	1538.38	4970.28	52.804	0.0933107	3.93295
Kinmen County	26012	0.145708	1.4447e+06	332194	973832	4640	134037	1714.33	3125.19	55.5399	0.178379	5.1529
Penghu County	24642	0.107676	1.33415e+06	233927	969286	3801	127135	1204.5	3200.33	54.1413	0.154249	5.15927
Lienchiang County	2548	0.16773	184355	38123.6	94584.2	1610	50037.2	637.307	959.439	72.3528	0.631868	19.6378
